# Supplementary material for: Chloridotris[μ2-2-(dimethyl­amino)­ethano­lato]-μ3-hydroxido-tri-μ2-trifluoro­acetato-tetra­copper(II) tetra­hydro­furan solvate
Source: Acta Crystallogr Sect E Struct Rep Online. 2010 Jun 18;66(Pt 7):m814–5. doi: 10.1107/S1600536810022877 (PMC3006744; doi:10.1107/S1600536810022877)
Supplement: Supplementary file 1 [file e-66-0m814-sup1.cif]

##############################################################################
###                                                                        ###
###        Electronic paper (Acta Crystallographica Section E)             ###
###                                                                        ###
##############################################################################
#                                                                            #
# This CIF contains the data in a paper accepted for publication in Acta     #
# Crystallographica Section E. It conforms to the requirements of Notes      #
# for Authors for Section E, and has been peer reviewed under the auspices   #
# of the IUCr Commission on Journals.                                        #
#                                                                            #
# Full details of the Crystallographic Information File format               #
# are given in the paper "The Crystallographic Information File (CIF):       #
# a New Standard Archive File for Crystallography" by S. R. Hall, F. H.      #
# Allen and I. D. Brown [Acta Cryst. (1991), A47, 655-685].                  #
#                                                                            #
# The current version of the core CIF dictionary is obtainable from          #
# ftp://ftp.iucr.org/pub/cif_core.dic. The current version number is 2.4.    #
#                                                                            #
# Software is freely available for graphical display of the structure(s) in  #
# this CIF.  For information consult the CIF home page http://www.iucr.org/  #
# cif/home.html                                                              #
#                                                                            #
# This file may be used for bona fide research purposes within the           #
# scientific community so long as proper attribution is given to the journal # 
# article from which it was obtained.                                        #
#                                                                            #
##############################################################################
                                             
data_I
_audit_creation_method     SHELXL-97
_chemical_name_systematic
;
Chloridotris[\m~2~-2-(dimethylamino)ethanolato]-\m~3~-hydroxido-tri-\m~2~-
trifluoroacetato-tetracopper(II) tetrahydrofuran solvate
;
_chemical_name_common     ?
_chemical_formula_moiety     'C18 H31 Cl Cu4 F9 N3 O10, C4 H8 O'
_chemical_formula_sum     'C22 H39 Cl Cu4 F9 N3 O11'
_chemical_formula_iupac     '[Cu4 (C2 F3 O2)3 (C4 H10 N O)3 Cl (O H)], C4 H8 O'
_chemical_formula_weight     982.21
_chemical_melting_point     ?
_symmetry_cell_setting     monoclinic
_symmetry_space_group_name_H-M     'C 2/c'
_symmetry_space_group_name_Hall     '-C 2yc'
loop_
    _symmetry_equiv_pos_as_xyz
    'x, y, z'
    '-x, y, -z+1/2'
    'x+1/2, y+1/2, z'
    '-x+1/2, y+1/2, -z+1/2'
    '-x, -y, -z'
    'x, -y, z-1/2'
    '-x+1/2, -y+1/2, -z'
    'x+1/2, -y+1/2, z-1/2'
_cell_length_a     16.4353(14)
_cell_length_b     12.1893(12)
_cell_length_c     35.547(3)
_cell_angle_alpha     90.00
_cell_angle_beta     94.678(2)
_cell_angle_gamma     90.00
_cell_volume     7097.7(11)
_cell_formula_units_Z     8
_cell_measurement_reflns_used     1722
_cell_measurement_theta_min     2.43
_cell_measurement_theta_max     30.11
_cell_measurement_temperature     100(2)
_exptl_crystal_description     block
_exptl_crystal_colour     blue
_exptl_crystal_size_max     0.41
_exptl_crystal_size_mid     0.38
_exptl_crystal_size_min     0.28
_exptl_crystal_density_diffrn     1.838
_exptl_crystal_density_meas     ?
_exptl_crystal_density_method     'not measured'
_exptl_crystal_F_000     3952
_exptl_absorpt_coefficient_mu     2.542
_exptl_absorpt_correction_type     multi-scan
_exptl_absorpt_process_details     '(SADABS; Bruker, 2008)'
_exptl_absorpt_correction_T_min     0.6725
_exptl_absorpt_correction_T_max     0.7463
_exptl_special_details
;
The fluorine atoms bonded to C14 were refined as disordered over two mutually
exclusive positions with a refined occupancy ratio of 0.894(4) to 0.106(5).
C-f bond distances within this CF3 group were restrained to be the same within
a standard uncertaincy of 0.02 Angstrom and ADPs of the minor F atoms were
constrained to be identical to those of the major moiety F atom opposite their
position.
;
_diffrn_ambient_temperature     100(2)
_diffrn_radiation_type     MoK\a
_diffrn_radiation_wavelength     0.71073
_diffrn_radiation_source     'fine-focus sealed tube'
_diffrn_radiation_monochromator     graphite
_diffrn_measurement_device_type     'Bruker SMART APEX CCD diffractometer'
_diffrn_measurement_method     '\w scans'
_diffrn_detector_area_resol_mean     ?
_diffrn_reflns_number     20465
_diffrn_reflns_av_R_equivalents     0.0354
_diffrn_reflns_av_sigmaI/netI     0.0578
_diffrn_reflns_theta_min     1.15
_diffrn_reflns_theta_max     31.58
_diffrn_reflns_theta_full     28.00
_diffrn_measured_fraction_theta_max     0.864
_diffrn_measured_fraction_theta_full     0.972
_diffrn_reflns_limit_h_min     -12
_diffrn_reflns_limit_h_max     22
_diffrn_reflns_limit_k_min     -15
_diffrn_reflns_limit_k_max     17
_diffrn_reflns_limit_l_min     -37
_diffrn_reflns_limit_l_max     50
_diffrn_standards_number     0
_diffrn_standards_interval_count     .
_diffrn_standards_interval_time     .
_diffrn_standards_decay_%     ?
_refine_special_details
;
Refinement of <i>F</i>^2^ against ALL reflections. The weighted <i>R</i>-factor
<i>wR</i> and goodness of fit <i>S</i> are based on <i>F</i>^2^, conventional
<i>R</i>-factors <i>R</i> are based on <i>F</i>, with <i>F</i> set to zero for
negative <i>F</i>^2^. The threshold expression of <i>F</i>^2^ >
\s(<i>F</i>^2^) is used only for calculating <i>R</i>-factors(gt) <i>etc</i>.
and is not relevant to the choice of reflections for refinement.
<i>R</i>-factors based on <i>F</i>^2^ are statistically about twice as large
as those based on <i>F</i>, and <i>R</i>- factors based on ALL data will be
even larger.
;
_reflns_number_total     10267
_reflns_number_gt     7515
_reflns_threshold_expression     I>2\s(I)
_refine_ls_structure_factor_coef     Fsqd
_refine_ls_matrix_type     full
_refine_ls_R_factor_all     0.0683
_refine_ls_R_factor_gt     0.0429
_refine_ls_wR_factor_gt     0.0898
_refine_ls_wR_factor_ref     0.1026
_refine_ls_goodness_of_fit_ref     1.010
_refine_ls_restrained_S_all     1.011
_refine_ls_number_reflns     10267
_refine_ls_number_parameters     467
_refine_ls_number_restraints     15
_refine_ls_hydrogen_treatment     constr
_refine_ls_weighting_scheme     calc
_refine_ls_weighting_details
        'calc w=1/[\s^2^(Fo^2^)+(0.0396P)^2^+12.2423P] where P=(Fo^2^+2Fc^2^)/3'
_atom_sites_solution_hydrogens     geom
_atom_sites_solution_primary     direct
_atom_sites_solution_secondary     difmap
_refine_ls_shift/su_max     0.001
_refine_ls_shift/su_mean     0.000
_refine_diff_density_max     0.920
_refine_diff_density_min     -0.687
_refine_ls_extinction_method     none
_refine_ls_extinction_coef     ?
loop_
    _atom_type_symbol
    _atom_type_description
    _atom_type_scat_dispersion_real
    _atom_type_scat_dispersion_imag
    _atom_type_scat_source
    'C' 'C' 0.0033 0.0016
                         'International Tables Vol C Tables 4.2.6.8 and 6.1.1.4'
    'H' 'H' 0.0000 0.0000
                         'International Tables Vol C Tables 4.2.6.8 and 6.1.1.4'
    'N' 'N' 0.0061 0.0033
                         'International Tables Vol C Tables 4.2.6.8 and 6.1.1.4'
    'O' 'O' 0.0106 0.0060
                         'International Tables Vol C Tables 4.2.6.8 and 6.1.1.4'
    'F' 'F' 0.0171 0.0103
                         'International Tables Vol C Tables 4.2.6.8 and 6.1.1.4'
    'Cl' 'Cl' 0.1484 0.1585
                         'International Tables Vol C Tables 4.2.6.8 and 6.1.1.4'
    'Cu' 'Cu' 0.3201 1.2651
                         'International Tables Vol C Tables 4.2.6.8 and 6.1.1.4'
_computing_data_collection     'APEX2 (Bruker, 2008)'
_computing_cell_refinement     'SAINT (Bruker, 2008)'
_computing_data_reduction     'SAINT (Bruker, 2008)'
_computing_structure_solution     'SHELXTL (Sheldrick, 2008)'
_computing_structure_refinement     'SHELXTL (Sheldrick, 2008)'
_computing_molecular_graphics     '<i>Mercury</i> (Macrae <i>et al.</i>,  2008)'
_computing_publication_material
                 'SHELXTL  (Sheldrick, 2008) and <i>publCIF</i> (Westrip, 2010)'
loop_
    _atom_site_type_symbol
    _atom_site_label
    _atom_site_fract_x
    _atom_site_fract_y
    _atom_site_fract_z
    _atom_site_U_iso_or_equiv
    _atom_site_adp_type
    _atom_site_calc_flag
    _atom_site_refinement_flags
    _atom_site_occupancy
    _atom_site_disorder_assembly
    _atom_site_disorder_group
    C C1 0.3487(2) 0.6333(3) 0.27202(8) 0.0213(7) Uani d . 1 . .
    H H1A 0.2955 0.6699 0.2659 0.026 Uiso calc R 1 . .
    H H1B 0.3614 0.5884 0.2500 0.026 Uiso calc R 1 . .
    C C2 0.41488(18) 0.7186(3) 0.28039(9) 0.0188(7) Uani d . 1 . .
    H H2A 0.4693 0.6841 0.2796 0.023 Uiso calc R 1 . .
    H H2B 0.4097 0.7771 0.2610 0.023 Uiso calc R 1 . .
    C C3 0.3331(2) 0.8365(3) 0.31874(10) 0.0253(8) Uani d . 1 . .
    H H3A 0.3358 0.8958 0.3003 0.038 Uiso calc R 1 . .
    H H3B 0.3303 0.8679 0.3440 0.038 Uiso calc R 1 . .
    H H3C 0.2843 0.7919 0.3123 0.038 Uiso calc R 1 . .
    C C4 0.4799(2) 0.8341(3) 0.32982(10) 0.0240(7) Uani d . 1 . .
    H H4A 0.4845 0.8938 0.3117 0.036 Uiso calc R 1 . .
    H H4B 0.5289 0.7881 0.3305 0.036 Uiso calc R 1 . .
    H H4C 0.4745 0.8649 0.3550 0.036 Uiso calc R 1 . .
    C C5 0.16045(19) 0.6242(3) 0.37865(9) 0.0203(7) Uani d . 1 . .
    H H5A 0.1270 0.6612 0.3580 0.024 Uiso calc R 1 . .
    H H5B 0.1718 0.6772 0.3995 0.024 Uiso calc R 1 . .
    C C6 0.11552(19) 0.5262(3) 0.39231(10) 0.0234(7) Uani d . 1 . .
    H H6A 0.0666 0.5508 0.4045 0.028 Uiso calc R 1 . .
    H H6B 0.0974 0.4787 0.3706 0.028 Uiso calc R 1 . .
    C C7 0.1697(2) 0.5093(3) 0.45818(10) 0.0283(8) Uani d . 1 . .
    H H7A 0.1147 0.5027 0.4668 0.042 Uiso calc R 1 . .
    H H7B 0.1853 0.5868 0.4578 0.042 Uiso calc R 1 . .
    H H7C 0.2085 0.4690 0.4754 0.042 Uiso calc R 1 . .
    C C8 0.1435(2) 0.3471(3) 0.42013(11) 0.0274(8) Uani d . 1 . .
    H H8A 0.0861 0.3437 0.4256 0.041 Uiso calc R 1 . .
    H H8B 0.1769 0.3067 0.4396 0.041 Uiso calc R 1 . .
    H H8C 0.1498 0.3141 0.3954 0.041 Uiso calc R 1 . .
    C C9 0.24516(18) 0.2700(3) 0.31588(9) 0.0180(6) Uani d . 1 . .
    H H9A 0.2240 0.2915 0.2901 0.022 Uiso calc R 1 . .
    H H9B 0.2000 0.2358 0.3285 0.022 Uiso calc R 1 . .
    C C10 0.31478(18) 0.1882(3) 0.31392(9) 0.0175(6) Uani d . 1 . .
    H H10A 0.3235 0.1482 0.3381 0.021 Uiso calc R 1 . .
    H H10B 0.3008 0.1341 0.2937 0.021 Uiso calc R 1 . .
    C C11 0.3849(2) 0.2949(3) 0.26740(9) 0.0238(7) Uani d . 1 . .
    H H11A 0.3777 0.2355 0.2489 0.036 Uiso calc R 1 . .
    H H11B 0.4350 0.3355 0.2634 0.036 Uiso calc R 1 . .
    H H11C 0.3380 0.3448 0.2644 0.036 Uiso calc R 1 . .
    C C12 0.46108(19) 0.1720(3) 0.31080(10) 0.0237(7) Uani d . 1 . .
    H H12A 0.4524 0.1108 0.2930 0.036 Uiso calc R 1 . .
    H H12B 0.4661 0.1437 0.3367 0.036 Uiso calc R 1 . .
    H H12C 0.5112 0.2110 0.3058 0.036 Uiso calc R 1 . .
    C C13 0.37061(18) 0.7122(3) 0.42640(9) 0.0166(6) Uani d . 1 A .
    C C14 0.3775(2) 0.8151(3) 0.45127(10) 0.0294(8) Uani d D 1 . .
    C C15 0.36846(19) 0.2779(3) 0.42436(9) 0.0194(6) Uani d . 1 A .
    C C16 0.3779(2) 0.1874(3) 0.45482(10) 0.0252(7) Uani d . 1 . .
    C C17 0.55106(18) 0.4851(3) 0.34328(8) 0.0157(6) Uani d . 1 A .
    C C18 0.6447(2) 0.4702(3) 0.34677(10) 0.0244(7) Uani d . 1 . .
    C C19 0.5583(2) 0.3809(3) 0.44361(11) 0.0290(8) Uani d . 1 . .
    H H19A 0.5641 0.3255 0.4236 0.035 Uiso calc R 1 . .
    H H19B 0.5265 0.3485 0.4633 0.035 Uiso calc R 1 . .
    C C20 0.6412(2) 0.4186(4) 0.46031(11) 0.0331(9) Uani d . 1 . .
    H H20A 0.6634 0.3684 0.4805 0.040 Uiso calc R 1 . .
    H H20B 0.6805 0.4245 0.4407 0.040 Uiso calc R 1 . .
    C C21 0.6219(2) 0.5295(4) 0.47598(13) 0.0426(11) Uani d . 1 . .
    H H21A 0.6701 0.5785 0.4767 0.051 Uiso calc R 1 . .
    H H21B 0.6036 0.5231 0.5017 0.051 Uiso calc R 1 . .
    C C22 0.5532(2) 0.5721(3) 0.44827(11) 0.0330(9) Uani d . 1 . .
    H H22A 0.5109 0.6091 0.4620 0.040 Uiso calc R 1 . .
    H H22B 0.5747 0.6252 0.4305 0.040 Uiso calc R 1 . .
    Cl Cl1 0.13236(5) 0.50928(7) 0.27516(2) 0.02051(16) Uani d . 1 . .
    Cu Cu1 0.23798(2) 0.50916(3) 0.317137(10) 0.01044(8) Uani d . 1 . .
    Cu Cu2 0.39464(2) 0.63387(3) 0.350823(10) 0.01304(8) Uani d . 1 A .
    Cu Cu3 0.28392(2) 0.48008(3) 0.401847(10) 0.01366(9) Uani d . 1 A .
    Cu Cu4 0.39472(2) 0.37149(3) 0.343178(10) 0.01343(8) Uani d . 1 A .
    F F1 0.38789(19) 0.2286(2) 0.48959(7) 0.0616(8) Uani d . 1 . .
    F F2 0.44062(16) 0.1223(2) 0.45106(7) 0.0499(7) Uani d . 1 . .
    F F3 0.31145(16) 0.1262(2) 0.45306(9) 0.0618(8) Uani d . 1 . .
    F F4 0.45195(17) 0.8352(4) 0.46438(13) 0.0738(15) Uani d PD 0.894(5) A 1
    F F5 0.3505(3) 0.9028(2) 0.43088(9) 0.0678(12) Uani d PD 0.894(5) A 1
    F F6 0.3305(2) 0.8121(3) 0.47923(9) 0.0526(10) Uani d PD 0.894(5) A 1
    F F4B 0.418(2) 0.8966(17) 0.4377(8) 0.0526(10) Uani d PD 0.106(5) A 2
    F F5B 0.3162(13) 0.855(3) 0.4664(11) 0.0738(15) Uani d PD 0.106(5) A 2
    F F6B 0.420(2) 0.788(2) 0.4834(6) 0.0678(12) Uani d PD 0.106(5) A 2
    F F7 0.68329(13) 0.5493(2) 0.36747(8) 0.0452(7) Uani d . 1 . .
    F F8 0.67280(13) 0.4751(2) 0.31263(7) 0.0474(7) Uani d . 1 . .
    F F9 0.66948(11) 0.37600(18) 0.36251(6) 0.0329(5) Uani d . 1 . .
    N N1 0.40701(15) 0.7666(2) 0.31829(7) 0.0158(5) Uani d . 1 . .
    N N2 0.17040(16) 0.4632(2) 0.41990(7) 0.0195(6) Uani d . 1 . .
    N N3 0.39102(15) 0.2481(2) 0.30606(7) 0.0163(5) Uani d . 1 . .
    O O1 0.34445(12) 0.56503(18) 0.30425(6) 0.0159(4) Uani d . 1 . .
    O O2 0.23492(12) 0.58621(18) 0.36547(6) 0.0155(4) Uani d . 1 . .
    O O3 0.27429(12) 0.36447(17) 0.33646(6) 0.0141(4) Uani d . 1 . .
    O O4 0.40721(13) 0.72338(18) 0.39660(6) 0.0187(5) Uani d . 1 . .
    O O5 0.33254(13) 0.6340(2) 0.43810(6) 0.0211(5) Uani d . 1 . .
    O O6 0.32578(13) 0.35798(19) 0.43373(6) 0.0192(5) Uani d . 1 . .
    O O7 0.40130(13) 0.25998(19) 0.39509(6) 0.0189(5) Uani d . 1 . .
    O O8 0.51284(12) 0.39551(19) 0.34027(6) 0.0196(5) Uani d . 1 . .
    O O9 0.52741(13) 0.58004(19) 0.34305(7) 0.0213(5) Uani d . 1 . .
    O O10 0.38614(12) 0.49500(16) 0.37767(6) 0.0122(4) Uani d . 1 . .
    H H10 0.4325 0.4905 0.3976 0.018 Uiso d R 1 A .
    O O11 0.51928(15) 0.4780(2) 0.42819(8) 0.0318(6) Uani d . 1 . .
loop_
    _atom_site_aniso_label
    _atom_site_aniso_U_11
    _atom_site_aniso_U_22
    _atom_site_aniso_U_33
    _atom_site_aniso_U_12
    _atom_site_aniso_U_13
    _atom_site_aniso_U_23
    C1 0.0238(17) 0.0301(18) 0.0103(14) -0.0031(14) 0.0035(12) 0.0015(13)
    C2 0.0169(15) 0.0227(17) 0.0180(15) 0.0011(12) 0.0087(12) 0.0044(13)
    C3 0.0224(17) 0.0220(18) 0.0321(19) 0.0076(14) 0.0060(14) 0.0069(15)
    C4 0.0229(17) 0.0194(17) 0.0296(18) -0.0061(13) 0.0021(14) 0.0040(14)
    C5 0.0201(16) 0.0214(17) 0.0199(15) 0.0065(13) 0.0046(12) 0.0013(13)
    C6 0.0168(15) 0.0282(19) 0.0250(17) 0.0009(13) 0.0007(13) -0.0003(14)
    C7 0.0271(17) 0.040(2) 0.0189(17) -0.0023(16) 0.0088(14) -0.0038(15)
    C8 0.0244(18) 0.028(2) 0.0312(19) -0.0064(14) 0.0074(15) 0.0034(15)
    C9 0.0167(15) 0.0161(15) 0.0212(16) -0.0021(12) 0.0008(12) -0.0019(13)
    C10 0.0178(15) 0.0175(16) 0.0171(15) -0.0017(12) 0.0009(12) -0.0018(12)
    C11 0.0274(18) 0.0251(18) 0.0197(16) -0.0027(14) 0.0075(14) -0.0045(14)
    C12 0.0168(16) 0.0243(18) 0.0297(18) 0.0062(13) 0.0010(13) -0.0089(15)
    C13 0.0161(15) 0.0173(15) 0.0156(15) 0.0034(12) -0.0033(12) -0.0047(12)
    C14 0.036(2) 0.0260(19) 0.0273(19) -0.0043(16) 0.0099(16) -0.0086(16)
    C15 0.0195(16) 0.0184(16) 0.0197(16) -0.0030(13) -0.0031(12) 0.0024(13)
    C16 0.035(2) 0.0217(18) 0.0199(17) 0.0028(15) 0.0053(14) 0.0050(14)
    C17 0.0125(13) 0.0211(16) 0.0139(14) 0.0018(12) 0.0036(11) 0.0025(12)
    C18 0.0166(15) 0.0246(18) 0.0324(19) 0.0038(13) 0.0054(14) 0.0113(15)
    C19 0.0284(19) 0.029(2) 0.0283(19) 0.0025(15) -0.0032(15) 0.0047(16)
    C20 0.0233(18) 0.048(3) 0.0270(19) 0.0037(17) -0.0060(15) 0.0058(18)
    C21 0.032(2) 0.049(3) 0.044(3) -0.0038(19) -0.0155(19) -0.007(2)
    C22 0.029(2) 0.030(2) 0.037(2) 0.0000(16) -0.0118(16) -0.0089(17)
    Cl1 0.0180(3) 0.0238(4) 0.0185(4) 0.0001(3) -0.0054(3) 0.0021(3)
    Cu1 0.01002(16) 0.01276(18) 0.00839(16) -0.00009(13) -0.00024(12)
                                                                     0.00033(13)
    Cu2 0.01405(18) 0.01354(18) 0.01150(17) -0.00088(14) 0.00094(13) 0.00082(14)
    Cu3 0.01306(17) 0.01724(19) 0.01080(17) 0.00010(14) 0.00167(13) 0.00157(14)
    Cu4 0.01185(18) 0.01471(18) 0.01367(17) 0.00029(14) 0.00071(13) -0.00261(14)
    F1 0.115(2) 0.0484(17) 0.0214(13) 0.0182(16) 0.0036(13) 0.0092(12)
    F2 0.0589(17) 0.0486(16) 0.0429(15) 0.0237(13) 0.0085(12) 0.0191(13)
    F3 0.0555(17) 0.0442(17) 0.086(2) -0.0120(13) 0.0071(15) 0.0327(16)
    F4 0.0287(16) 0.099(3) 0.093(3) -0.0140(17) 0.0005(16) -0.075(3)
    F5 0.121(4) 0.0276(16) 0.056(2) 0.0143(18) 0.012(2) -0.0113(15)
    F6 0.061(2) 0.056(2) 0.0442(19) -0.0053(16) 0.0264(16) -0.0278(16)
    F4B 0.061(2) 0.056(2) 0.0442(19) -0.0053(16) 0.0264(16) -0.0278(16)
    F5B 0.0287(16) 0.099(3) 0.093(3) -0.0140(17) 0.0005(16) -0.075(3)
    F6B 0.121(4) 0.0276(16) 0.056(2) 0.0143(18) 0.012(2) -0.0113(15)
    F7 0.0210(11) 0.0334(13) 0.0787(19) -0.0063(10) -0.0113(11) 0.0017(13)
    F8 0.0272(12) 0.075(2) 0.0427(15) 0.0169(12) 0.0203(10) 0.0258(13)
    F9 0.0180(10) 0.0303(12) 0.0505(14) 0.0051(8) 0.0039(9) 0.0172(11)
    N1 0.0137(12) 0.0168(13) 0.0173(13) 0.0012(10) 0.0034(10) 0.0015(10)
    N2 0.0181(13) 0.0260(15) 0.0148(13) -0.0005(11) 0.0039(10) 0.0009(11)
    N3 0.0154(12) 0.0155(13) 0.0180(13) 0.0011(10) 0.0011(10) -0.0029(11)
    O1 0.0160(11) 0.0204(11) 0.0114(10) -0.0034(9) 0.0026(8) 0.0016(9)
    O2 0.0151(10) 0.0186(11) 0.0128(10) 0.0018(9) 0.0018(8) 0.0002(9)
    O3 0.0128(10) 0.0139(10) 0.0153(10) 0.0000(8) -0.0006(8) -0.0019(8)
    O4 0.0204(11) 0.0191(12) 0.0168(11) -0.0024(9) 0.0022(9) -0.0016(9)
    O5 0.0227(12) 0.0260(13) 0.0147(11) -0.0046(10) 0.0018(9) -0.0039(10)
    O6 0.0211(12) 0.0200(12) 0.0165(11) 0.0013(9) 0.0021(9) 0.0037(9)
    O7 0.0222(11) 0.0179(11) 0.0167(11) 0.0023(9) 0.0020(9) 0.0009(9)
    O8 0.0138(11) 0.0213(12) 0.0242(12) 0.0000(9) 0.0048(9) -0.0032(10)
    O9 0.0155(11) 0.0201(12) 0.0285(13) 0.0027(9) 0.0030(9) 0.0045(10)
    O10 0.0122(9) 0.0135(10) 0.0109(9) -0.0005(8) 0.0002(7) -0.0007(8)
    O11 0.0296(14) 0.0249(14) 0.0373(15) 0.0007(11) -0.0193(11) -0.0005(12)
_geom_special_details
;
All e.s.d.'s (except the e.s.d. in the dihedral angle between two l.s. planes)
are estimated using the full covariance matrix. The cell e.s.d.'s are taken
into account individually in the estimation of e.s.d.'s in distances, angles
and torsion angles; correlations between e.s.d.'s in cell parameters are only
used when they are defined by crystal symmetry. An approximate (isotropic)
treatment of cell e.s.d.'s is used for estimating e.s.d.'s involving l.s.
planes.
;
loop_
    _geom_bond_atom_site_label_1
    _geom_bond_atom_site_label_2
    _geom_bond_site_symmetry_2
    _geom_bond_distance
    _geom_bond_publ_flag
    C1 O1 . 1.422(4) ?
    C1 C2 . 1.516(5) ?
    C1 H1A . 0.9900 ?
    C1 H1B . 0.9900 ?
    C2 N1 . 1.484(4) ?
    C2 H2A . 0.9900 ?
    C2 H2B . 0.9900 ?
    C3 N1 . 1.485(4) ?
    C3 H3A . 0.9800 ?
    C3 H3B . 0.9800 ?
    C3 H3C . 0.9800 ?
    C4 N1 . 1.484(4) ?
    C4 H4A . 0.9800 ?
    C4 H4B . 0.9800 ?
    C4 H4C . 0.9800 ?
    C5 O2 . 1.423(3) ?
    C5 C6 . 1.505(5) ?
    C5 H5A . 0.9900 ?
    C5 H5B . 0.9900 ?
    C6 N2 . 1.490(4) ?
    C6 H6A . 0.9900 ?
    C6 H6B . 0.9900 ?
    C7 N2 . 1.473(4) ?
    C7 H7A . 0.9800 ?
    C7 H7B . 0.9800 ?
    C7 H7C . 0.9800 ?
    C8 N2 . 1.483(4) ?
    C8 H8A . 0.9800 ?
    C8 H8B . 0.9800 ?
    C8 H8C . 0.9800 ?
    C9 O3 . 1.426(4) ?
    C9 C10 . 1.523(4) ?
    C9 H9A . 0.9900 ?
    C9 H9B . 0.9900 ?
    C10 N3 . 1.496(4) ?
    C10 H10A . 0.9900 ?
    C10 H10B . 0.9900 ?
    C11 N3 . 1.484(4) ?
    C11 H11A . 0.9800 ?
    C11 H11B . 0.9800 ?
    C11 H11C . 0.9800 ?
    C12 N3 . 1.478(4) ?
    C12 H12A . 0.9800 ?
    C12 H12B . 0.9800 ?
    C12 H12C . 0.9800 ?
    C13 O5 . 1.231(4) ?
    C13 O4 . 1.267(4) ?
    C13 C14 . 1.533(5) ?
    C14 F5B . 1.278(15) ?
    C14 F4 . 1.296(4) ?
    C14 F6 . 1.308(4) ?
    C14 F4B . 1.310(14) ?
    C14 F6B . 1.333(15) ?
    C14 F5 . 1.346(5) ?
    C15 O7 . 1.230(4) ?
    C15 O6 . 1.263(4) ?
    C15 C16 . 1.545(5) ?
    C16 F2 . 1.316(4) ?
    C16 F3 . 1.319(4) ?
    C16 F1 . 1.332(4) ?
    C17 O9 . 1.221(4) ?
    C17 O8 . 1.260(4) ?
    C17 C18 . 1.545(4) ?
    C18 F9 . 1.326(4) ?
    C18 F8 . 1.334(4) ?
    C18 F7 . 1.340(4) ?
    C19 O11 . 1.434(4) ?
    C19 C20 . 1.512(5) ?
    C19 H19A . 0.9900 ?
    C19 H19B . 0.9900 ?
    C20 C21 . 1.506(6) ?
    C20 H20A . 0.9900 ?
    C20 H20B . 0.9900 ?
    C21 C22 . 1.528(5) ?
    C21 H21A . 0.9900 ?
    C21 H21B . 0.9900 ?
    C22 O11 . 1.439(4) ?
    C22 H22A . 0.9900 ?
    C22 H22B . 0.9900 ?
    Cl1 Cu1 . 2.1948(8) ?
    Cu1 O2 . 1.962(2) ?
    Cu1 O1 . 1.966(2) ?
    Cu1 O3 . 1.968(2) ?
    Cu2 O10 . 1.954(2) ?
    Cu2 O4 . 1.956(2) ?
    Cu2 O1 . 1.975(2) ?
    Cu2 N1 . 2.009(3) ?
    Cu2 O9 . 2.317(2) ?
    Cu3 O2 . 1.956(2) ?
    Cu3 O10 . 1.957(2) ?
    Cu3 O6 . 1.961(2) ?
    Cu3 N2 . 2.032(3) ?
    Cu3 O5 . 2.377(2) ?
    Cu4 O10 . 1.954(2) ?
    Cu4 O8 . 1.974(2) ?
    Cu4 O3 . 1.976(2) ?
    Cu4 N3 . 1.998(3) ?
    Cu4 O7 . 2.287(2) ?
    O10 H10 . 0.9990 ?
loop_
    _geom_angle_atom_site_label_1
    _geom_angle_atom_site_label_2
    _geom_angle_atom_site_label_3
    _geom_angle_site_symmetry_1
    _geom_angle_site_symmetry_3
    _geom_angle
    _geom_angle_publ_flag
    O1 C1 C2 . . 109.0(2) ?
    O1 C1 H1A . . 109.9 ?
    C2 C1 H1A . . 109.9 ?
    O1 C1 H1B . . 109.9 ?
    C2 C1 H1B . . 109.9 ?
    H1A C1 H1B . . 108.3 ?
    N1 C2 C1 . . 109.5(2) ?
    N1 C2 H2A . . 109.8 ?
    C1 C2 H2A . . 109.8 ?
    N1 C2 H2B . . 109.8 ?
    C1 C2 H2B . . 109.8 ?
    H2A C2 H2B . . 108.2 ?
    N1 C3 H3A . . 109.5 ?
    N1 C3 H3B . . 109.5 ?
    H3A C3 H3B . . 109.5 ?
    N1 C3 H3C . . 109.5 ?
    H3A C3 H3C . . 109.5 ?
    H3B C3 H3C . . 109.5 ?
    N1 C4 H4A . . 109.5 ?
    N1 C4 H4B . . 109.5 ?
    H4A C4 H4B . . 109.5 ?
    N1 C4 H4C . . 109.5 ?
    H4A C4 H4C . . 109.5 ?
    H4B C4 H4C . . 109.5 ?
    O2 C5 C6 . . 107.8(3) ?
    O2 C5 H5A . . 110.1 ?
    C6 C5 H5A . . 110.1 ?
    O2 C5 H5B . . 110.1 ?
    C6 C5 H5B . . 110.1 ?
    H5A C5 H5B . . 108.5 ?
    N2 C6 C5 . . 109.6(3) ?
    N2 C6 H6A . . 109.8 ?
    C5 C6 H6A . . 109.8 ?
    N2 C6 H6B . . 109.8 ?
    C5 C6 H6B . . 109.8 ?
    H6A C6 H6B . . 108.2 ?
    N2 C7 H7A . . 109.5 ?
    N2 C7 H7B . . 109.5 ?
    H7A C7 H7B . . 109.5 ?
    N2 C7 H7C . . 109.5 ?
    H7A C7 H7C . . 109.5 ?
    H7B C7 H7C . . 109.5 ?
    N2 C8 H8A . . 109.5 ?
    N2 C8 H8B . . 109.5 ?
    H8A C8 H8B . . 109.5 ?
    N2 C8 H8C . . 109.5 ?
    H8A C8 H8C . . 109.5 ?
    H8B C8 H8C . . 109.5 ?
    O3 C9 C10 . . 109.3(2) ?
    O3 C9 H9A . . 109.8 ?
    C10 C9 H9A . . 109.8 ?
    O3 C9 H9B . . 109.8 ?
    C10 C9 H9B . . 109.8 ?
    H9A C9 H9B . . 108.3 ?
    N3 C10 C9 . . 109.5(3) ?
    N3 C10 H10A . . 109.8 ?
    C9 C10 H10A . . 109.8 ?
    N3 C10 H10B . . 109.8 ?
    C9 C10 H10B . . 109.8 ?
    H10A C10 H10B . . 108.2 ?
    N3 C11 H11A . . 109.5 ?
    N3 C11 H11B . . 109.5 ?
    H11A C11 H11B . . 109.5 ?
    N3 C11 H11C . . 109.5 ?
    H11A C11 H11C . . 109.5 ?
    H11B C11 H11C . . 109.5 ?
    N3 C12 H12A . . 109.5 ?
    N3 C12 H12B . . 109.5 ?
    H12A C12 H12B . . 109.5 ?
    N3 C12 H12C . . 109.5 ?
    H12A C12 H12C . . 109.5 ?
    H12B C12 H12C . . 109.5 ?
    O5 C13 O4 . . 130.9(3) ?
    O5 C13 C14 . . 117.0(3) ?
    O4 C13 C14 . . 112.1(3) ?
    F4 C14 F6 . . 109.3(4) ?
    F5B C14 F4B . . 108(2) ?
    F5B C14 F6B . . 96(2) ?
    F4B C14 F6B . . 105(2) ?
    F4 C14 F5 . . 107.6(4) ?
    F6 C14 F5 . . 104.0(3) ?
    F4 C14 C13 . . 112.7(3) ?
    F6 C14 C13 . . 113.2(3) ?
    F4B C14 C13 . . 115.1(10) ?
    F6B C14 C13 . . 107.4(12) ?
    F5 C14 C13 . . 109.4(3) ?
    O7 C15 O6 . . 130.7(3) ?
    O7 C15 C16 . . 116.1(3) ?
    O6 C15 C16 . . 113.2(3) ?
    F2 C16 F3 . . 107.9(3) ?
    F2 C16 F1 . . 106.5(3) ?
    F3 C16 F1 . . 107.2(3) ?
    F2 C16 C15 . . 113.2(3) ?
    F3 C16 C15 . . 109.6(3) ?
    F1 C16 C15 . . 112.2(3) ?
    O9 C17 O8 . . 131.7(3) ?
    O9 C17 C18 . . 115.2(3) ?
    O8 C17 C18 . . 113.1(3) ?
    F9 C18 F8 . . 107.8(3) ?
    F9 C18 F7 . . 106.0(3) ?
    F8 C18 F7 . . 106.5(3) ?
    F9 C18 C17 . . 113.9(3) ?
    F8 C18 C17 . . 109.7(3) ?
    F7 C18 C17 . . 112.5(3) ?
    O11 C19 C20 . . 105.1(3) ?
    O11 C19 H19A . . 110.7 ?
    C20 C19 H19A . . 110.7 ?
    O11 C19 H19B . . 110.7 ?
    C20 C19 H19B . . 110.7 ?
    H19A C19 H19B . . 108.8 ?
    C21 C20 C19 . . 102.0(3) ?
    C21 C20 H20A . . 111.4 ?
    C19 C20 H20A . . 111.4 ?
    C21 C20 H20B . . 111.4 ?
    C19 C20 H20B . . 111.4 ?
    H20A C20 H20B . . 109.2 ?
    C20 C21 C22 . . 103.5(3) ?
    C20 C21 H21A . . 111.1 ?
    C22 C21 H21A . . 111.1 ?
    C20 C21 H21B . . 111.1 ?
    C22 C21 H21B . . 111.1 ?
    H21A C21 H21B . . 109.0 ?
    O11 C22 C21 . . 106.5(3) ?
    O11 C22 H22A . . 110.4 ?
    C21 C22 H22A . . 110.4 ?
    O11 C22 H22B . . 110.4 ?
    C21 C22 H22B . . 110.4 ?
    H22A C22 H22B . . 108.6 ?
    O2 Cu1 O1 . . 97.18(9) ?
    O2 Cu1 O3 . . 98.75(9) ?
    O1 Cu1 O3 . . 98.13(9) ?
    O2 Cu1 Cl1 . . 121.31(6) ?
    O1 Cu1 Cl1 . . 120.73(7) ?
    O3 Cu1 Cl1 . . 116.00(6) ?
    O10 Cu2 O4 . . 94.81(9) ?
    O10 Cu2 O1 . . 89.98(9) ?
    O4 Cu2 O1 . . 160.49(9) ?
    O10 Cu2 N1 . . 173.56(9) ?
    O4 Cu2 N1 . . 91.20(10) ?
    O1 Cu2 N1 . . 85.10(10) ?
    O10 Cu2 O9 . . 85.32(8) ?
    O4 Cu2 O9 . . 102.75(9) ?
    O1 Cu2 O9 . . 96.48(8) ?
    N1 Cu2 O9 . . 91.08(9) ?
    O2 Cu3 O10 . . 88.29(8) ?
    O2 Cu3 O6 . . 172.03(9) ?
    O10 Cu3 O6 . . 92.93(9) ?
    O2 Cu3 N2 . . 86.38(10) ?
    O10 Cu3 N2 . . 172.39(10) ?
    O6 Cu3 N2 . . 91.62(10) ?
    O2 Cu3 O5 . . 86.47(9) ?
    O10 Cu3 O5 . . 84.38(8) ?
    O6 Cu3 O5 . . 101.48(9) ?
    N2 Cu3 O5 . . 100.69(10) ?
    O10 Cu4 O8 . . 92.30(9) ?
    O10 Cu4 O3 . . 89.22(8) ?
    O8 Cu4 O3 . . 168.40(9) ?
    O10 Cu4 N3 . . 173.88(9) ?
    O8 Cu4 N3 . . 93.10(10) ?
    O3 Cu4 N3 . . 84.91(9) ?
    O10 Cu4 O7 . . 87.29(8) ?
    O8 Cu4 O7 . . 98.53(9) ?
    O3 Cu4 O7 . . 93.03(8) ?
    N3 Cu4 O7 . . 94.73(9) ?
    C4 N1 C2 . . 110.0(2) ?
    C4 N1 C3 . . 108.8(3) ?
    C2 N1 C3 . . 111.6(2) ?
    C4 N1 Cu2 . . 113.88(19) ?
    C2 N1 Cu2 . . 103.03(19) ?
    C3 N1 Cu2 . . 109.54(19) ?
    C7 N2 C8 . . 109.5(3) ?
    C7 N2 C6 . . 111.2(3) ?
    C8 N2 C6 . . 109.3(3) ?
    C7 N2 Cu3 . . 109.3(2) ?
    C8 N2 Cu3 . . 112.3(2) ?
    C6 N2 Cu3 . . 105.17(19) ?
    C12 N3 C11 . . 109.9(2) ?
    C12 N3 C10 . . 109.2(3) ?
    C11 N3 C10 . . 111.5(2) ?
    C12 N3 Cu4 . . 114.56(19) ?
    C11 N3 Cu4 . . 108.6(2) ?
    C10 N3 Cu4 . . 103.00(18) ?
    C1 O1 Cu1 . . 119.59(18) ?
    C1 O1 Cu2 . . 112.44(19) ?
    Cu1 O1 Cu2 . . 105.70(9) ?
    C5 O2 Cu3 . . 108.43(17) ?
    C5 O2 Cu1 . . 121.87(18) ?
    Cu3 O2 Cu1 . . 102.93(10) ?
    C9 O3 Cu1 . . 117.73(17) ?
    C9 O3 Cu4 . . 112.83(17) ?
    Cu1 O3 Cu4 . . 106.00(10) ?
    C13 O4 Cu2 . . 127.6(2) ?
    C13 O5 Cu3 . . 125.9(2) ?
    C15 O6 Cu3 . . 127.6(2) ?
    C15 O7 Cu4 . . 125.6(2) ?
    C17 O8 Cu4 . . 127.6(2) ?
    C17 O9 Cu2 . . 124.8(2) ?
    Cu2 O10 Cu4 . . 110.45(10) ?
    Cu2 O10 Cu3 . . 113.15(10) ?
    Cu4 O10 Cu3 . . 108.20(9) ?
    Cu2 O10 H10 . . 108.2 ?
    Cu4 O10 H10 . . 108.3 ?
    Cu3 O10 H10 . . 108.4 ?
    C19 O11 C22 . . 109.0(3) ?
loop_
    _geom_torsion_atom_site_label_1
    _geom_torsion_atom_site_label_2
    _geom_torsion_atom_site_label_3
    _geom_torsion_atom_site_label_4
    _geom_torsion_site_symmetry_1
    _geom_torsion_site_symmetry_2
    _geom_torsion_site_symmetry_3
    _geom_torsion_site_symmetry_4
    _geom_torsion
    _geom_torsion_publ_flag
    O1 C1 C2 N1 . . . . -45.7(3) ?
    O2 C5 C6 N2 . . . . 52.7(3) ?
    O3 C9 C10 N3 . . . . -42.2(3) ?
    O5 C13 C14 F5B . . . . -46(3) ?
    O4 C13 C14 F5B . . . . 135(3) ?
    O5 C13 C14 F4 . . . . 114.5(4) ?
    O4 C13 C14 F4 . . . . -64.8(5) ?
    O5 C13 C14 F6 . . . . -10.3(5) ?
    O4 C13 C14 F6 . . . . 170.4(3) ?
    O5 C13 C14 F4B . . . . -179.5(19) ?
    O4 C13 C14 F4B . . . . 1.2(19) ?
    O5 C13 C14 F6B . . . . 63.9(19) ?
    O4 C13 C14 F6B . . . . -115.4(19) ?
    O5 C13 C14 F5 . . . . -125.8(4) ?
    O4 C13 C14 F5 . . . . 54.9(4) ?
    O7 C15 C16 F2 . . . . 21.6(4) ?
    O6 C15 C16 F2 . . . . -160.1(3) ?
    O7 C15 C16 F3 . . . . -98.9(4) ?
    O6 C15 C16 F3 . . . . 79.5(4) ?
    O7 C15 C16 F1 . . . . 142.1(3) ?
    O6 C15 C16 F1 . . . . -39.5(4) ?
    O9 C17 C18 F9 . . . . 153.1(3) ?
    O8 C17 C18 F9 . . . . -28.5(4) ?
    O9 C17 C18 F8 . . . . -86.0(4) ?
    O8 C17 C18 F8 . . . . 92.4(3) ?
    O9 C17 C18 F7 . . . . 32.4(4) ?
    O8 C17 C18 F7 . . . . -149.2(3) ?
    O11 C19 C20 C21 . . . . 36.9(4) ?
    C19 C20 C21 C22 . . . . -33.5(4) ?
    C20 C21 C22 O11 . . . . 19.0(4) ?
    C1 C2 N1 C4 . . . . 169.3(3) ?
    C1 C2 N1 C3 . . . . -69.9(3) ?
    C1 C2 N1 Cu2 . . . . 47.6(3) ?
    O4 Cu2 N1 C4 . . . . 51.0(2) ?
    O1 Cu2 N1 C4 . . . . -148.2(2) ?
    O9 Cu2 N1 C4 . . . . -51.8(2) ?
    O4 Cu2 N1 C2 . . . . 170.02(17) ?
    O1 Cu2 N1 C2 . . . . -29.17(17) ?
    O9 Cu2 N1 C2 . . . . 67.24(17) ?
    O4 Cu2 N1 C3 . . . . -71.1(2) ?
    O1 Cu2 N1 C3 . . . . 89.7(2) ?
    O9 Cu2 N1 C3 . . . . -173.9(2) ?
    C5 C6 N2 C7 . . . . 84.5(3) ?
    C5 C6 N2 C8 . . . . -154.5(3) ?
    C5 C6 N2 Cu3 . . . . -33.7(3) ?
    O2 Cu3 N2 C7 . . . . -111.5(2) ?
    O6 Cu3 N2 C7 . . . . 76.2(2) ?
    O5 Cu3 N2 C7 . . . . -25.8(2) ?
    O2 Cu3 N2 C8 . . . . 126.7(2) ?
    O6 Cu3 N2 C8 . . . . -45.5(2) ?
    O5 Cu3 N2 C8 . . . . -147.5(2) ?
    O2 Cu3 N2 C6 . . . . 7.9(2) ?
    O6 Cu3 N2 C6 . . . . -164.4(2) ?
    O5 Cu3 N2 C6 . . . . 93.6(2) ?
    C9 C10 N3 C12 . . . . 170.1(3) ?
    C9 C10 N3 C11 . . . . -68.2(3) ?
    C9 C10 N3 Cu4 . . . . 48.0(3) ?
    O8 Cu4 N3 C12 . . . . 41.2(2) ?
    O3 Cu4 N3 C12 . . . . -150.3(2) ?
    O7 Cu4 N3 C12 . . . . -57.7(2) ?
    O8 Cu4 N3 C11 . . . . -82.1(2) ?
    O3 Cu4 N3 C11 . . . . 86.44(19) ?
    O7 Cu4 N3 C11 . . . . 179.06(19) ?
    O8 Cu4 N3 C10 . . . . 159.62(18) ?
    O3 Cu4 N3 C10 . . . . -31.84(18) ?
    O7 Cu4 N3 C10 . . . . 60.78(18) ?
    C2 C1 O1 Cu1 . . . . 144.4(2) ?
    C2 C1 O1 Cu2 . . . . 19.6(3) ?
    O2 Cu1 O1 C1 . . . . -115.4(2) ?
    O3 Cu1 O1 C1 . . . . 144.7(2) ?
    Cl1 Cu1 O1 C1 . . . . 17.8(2) ?
    O2 Cu1 O1 Cu2 . . . . 12.61(11) ?
    O3 Cu1 O1 Cu2 . . . . -87.35(10) ?
    Cl1 Cu1 O1 Cu2 . . . . 145.78(6) ?
    O10 Cu2 O1 C1 . . . . -170.14(19) ?
    O4 Cu2 O1 C1 . . . . 85.4(3) ?
    N1 Cu2 O1 C1 . . . . 5.7(2) ?
    O9 Cu2 O1 C1 . . . . -84.9(2) ?
    O10 Cu2 O1 Cu1 . . . . 57.71(10) ?
    O4 Cu2 O1 Cu1 . . . . -46.8(3) ?
    N1 Cu2 O1 Cu1 . . . . -126.46(11) ?
    O9 Cu2 O1 Cu1 . . . . 143.00(10) ?
    C6 C5 O2 Cu3 . . . . -44.1(3) ?
    C6 C5 O2 Cu1 . . . . 74.9(3) ?
    O10 Cu3 O2 C5 . . . . -165.02(19) ?
    N2 Cu3 O2 C5 . . . . 20.4(2) ?
    O5 Cu3 O2 C5 . . . . -80.55(19) ?
    O10 Cu3 O2 Cu1 . . . . 64.62(9) ?
    N2 Cu3 O2 Cu1 . . . . -109.95(11) ?
    O5 Cu3 O2 Cu1 . . . . 149.09(9) ?
    O1 Cu1 O2 C5 . . . . 146.6(2) ?
    O3 Cu1 O2 C5 . . . . -113.9(2) ?
    Cl1 Cu1 O2 C5 . . . . 13.8(2) ?
    O1 Cu1 O2 Cu3 . . . . -91.71(10) ?
    O3 Cu1 O2 Cu3 . . . . 7.71(10) ?
    Cl1 Cu1 O2 Cu3 . . . . 135.49(6) ?
    C10 C9 O3 Cu1 . . . . 138.4(2) ?
    C10 C9 O3 Cu4 . . . . 14.3(3) ?
    O2 Cu1 O3 C9 . . . . 146.95(19) ?
    O1 Cu1 O3 C9 . . . . -114.43(19) ?
    Cl1 Cu1 O3 C9 . . . . 15.7(2) ?
    O2 Cu1 O3 Cu4 . . . . -85.68(10) ?
    O1 Cu1 O3 Cu4 . . . . 12.93(11) ?
    Cl1 Cu1 O3 Cu4 . . . . 143.02(6) ?
    O10 Cu4 O3 C9 . . . . -171.33(19) ?
    O8 Cu4 O3 C9 . . . . 91.0(5) ?
    N3 Cu4 O3 C9 . . . . 10.4(2) ?
    O7 Cu4 O3 C9 . . . . -84.08(19) ?
    O10 Cu4 O3 Cu1 . . . . 58.43(10) ?
    O8 Cu4 O3 Cu1 . . . . -39.2(5) ?
    N3 Cu4 O3 Cu1 . . . . -119.84(11) ?
    O7 Cu4 O3 Cu1 . . . . 145.67(9) ?
    O5 C13 O4 Cu2 . . . . 17.2(5) ?
    C14 C13 O4 Cu2 . . . . -163.6(2) ?
    O10 Cu2 O4 C13 . . . . -39.4(3) ?
    O1 Cu2 O4 C13 . . . . 64.3(4) ?
    N1 Cu2 O4 C13 . . . . 142.9(3) ?
    O9 Cu2 O4 C13 . . . . -125.7(3) ?
    O4 C13 O5 Cu3 . . . . -15.7(5) ?
    C14 C13 O5 Cu3 . . . . 165.1(2) ?
    O2 Cu3 O5 C13 . . . . -51.2(3) ?
    O10 Cu3 O5 C13 . . . . 37.4(3) ?
    O6 Cu3 O5 C13 . . . . 129.2(3) ?
    N2 Cu3 O5 C13 . . . . -136.9(3) ?
    O7 C15 O6 Cu3 . . . . 8.0(5) ?
    C16 C15 O6 Cu3 . . . . -170.1(2) ?
    O10 Cu3 O6 C15 . . . . -41.7(3) ?
    N2 Cu3 O6 C15 . . . . 132.2(3) ?
    O5 Cu3 O6 C15 . . . . -126.6(3) ?
    O6 C15 O7 Cu4 . . . . -1.2(5) ?
    C16 C15 O7 Cu4 . . . . 176.9(2) ?
    O10 Cu4 O7 C15 . . . . 30.6(3) ?
    O8 Cu4 O7 C15 . . . . 122.6(3) ?
    O3 Cu4 O7 C15 . . . . -58.4(3) ?
    N3 Cu4 O7 C15 . . . . -143.6(3) ?
    O9 C17 O8 Cu4 . . . . -12.4(5) ?
    C18 C17 O8 Cu4 . . . . 169.5(2) ?
    O10 Cu4 O8 C17 . . . . -30.2(3) ?
    O3 Cu4 O8 C17 . . . . 67.2(6) ?
    N3 Cu4 O8 C17 . . . . 146.9(3) ?
    O7 Cu4 O8 C17 . . . . -117.8(3) ?
    O8 C17 O9 Cu2 . . . . 15.4(5) ?
    C18 C17 O9 Cu2 . . . . -166.5(2) ?
    O10 Cu2 O9 C17 . . . . 24.9(3) ?
    O4 Cu2 O9 C17 . . . . 118.8(3) ?
    O1 Cu2 O9 C17 . . . . -64.6(3) ?
    N1 Cu2 O9 C17 . . . . -149.8(3) ?
    O4 Cu2 O10 Cu4 . . . . -168.32(10) ?
    O1 Cu2 O10 Cu4 . . . . 30.61(10) ?
    O9 Cu2 O10 Cu4 . . . . -65.89(10) ?
    O4 Cu2 O10 Cu3 . . . . 70.20(11) ?
    O1 Cu2 O10 Cu3 . . . . -90.86(11) ?
    O9 Cu2 O10 Cu3 . . . . 172.64(11) ?
    O8 Cu4 O10 Cu2 . . . . 72.73(11) ?
    O3 Cu4 O10 Cu2 . . . . -95.76(10) ?
    O7 Cu4 O10 Cu2 . . . . 171.17(10) ?
    O8 Cu4 O10 Cu3 . . . . -162.91(10) ?
    O3 Cu4 O10 Cu3 . . . . 28.60(10) ?
    O7 Cu4 O10 Cu3 . . . . -64.47(10) ?
    O2 Cu3 O10 Cu2 . . . . 23.58(11) ?
    O6 Cu3 O10 Cu2 . . . . -164.31(11) ?
    O5 Cu3 O10 Cu2 . . . . -63.05(10) ?
    O2 Cu3 O10 Cu4 . . . . -99.15(10) ?
    O6 Cu3 O10 Cu4 . . . . 72.97(11) ?
    O5 Cu3 O10 Cu4 . . . . 174.22(10) ?
    C20 C19 O11 C22 . . . . -25.9(4) ?
    C21 C22 O11 C19 . . . . 4.2(4) ?
loop_
    _geom_hbond_atom_site_label_D
    _geom_hbond_atom_site_label_H
    _geom_hbond_atom_site_label_A
    _geom_hbond_site_symmetry_A
    _geom_hbond_distance_DH
    _geom_hbond_distance_HA
    _geom_hbond_distance_DA
    _geom_hbond_angle_DHA
    O10 H10 O11 . 1.00 1.73 2.723(3) 174
data_global
_journal_date_recd_electronic     2010-05-10
_journal_date_accepted     2010-06-14
_journal_name_full     'Acta Crystallographica, Section E'
_journal_year     2010
_journal_volume     66
_journal_issue      7
_journal_page_first     m814
_journal_page_last     m815
_journal_paper_category     QM
_journal_coeditor_code     FJ2302
_publ_contact_author_name     'Dr. Syed Tajammul Hussain'
_publ_contact_author_address
;
 National Center for Physics, Quaid - i- Azam University, Islamabad  45320,
 Pakistan
;
_publ_contact_author_email     'dr_tajammul@yahoo.ca, mzeller@ysu.edu'
_publ_contact_author_fax        .92E-306
_publ_contact_author_phone        .92E-306
_publ_section_title
;\
Chloridotris[\m~2~-2-(dimethylamino)ethanolato]-\m~3~-hydroxido-tri-\m~2~-\
trifluoroacetato-tetracopper(II) tetrahydrofuran solvate
;
loop_
    _publ_author_name
    _publ_author_address
    'S. Tajammul Hussain'
;
National Center for Physics,
Quaid-i-Azam University,
Islamabad 45320,
Pakistan
;
    'Shahzad Abu Bakar'
;
National Center for Physics,
Quaid-i-Azam University,
Islamabad 45320,
Pakistan
;
    'Mohammad Mazhar'
;
Department of Chemistry,
Faculty of Science, University of Malaya, Lembah Pantai,
50603-Kuala Lumpur,
Malaysia
;
    'Matthias Zeller'
;
STaRBURSTT Cyber Instrumentation Consortium,
Youngstown State Unversity
Department of Chemistry
One University Plaza
Youngstown
Ohio 44555-3663
USA
;
_publ_section_synopsis     .
