# Supplementary material for: Chloridotris[μ2-2-(dimethyl­amino)­ethano­lato]-μ3-hydroxido-tri-μ2-trifluoro­acetato-tetra­copper(II) tetra­hydro­furan solvate
Source: Acta Crystallogr Sect E Struct Rep Online. 2010 Jun 18;66(Pt 7):m814–5. doi: 10.1107/S1600536810022877 (PMC3006744; doi:10.1107/S1600536810022877)
Supplement: Supplementary file 2 [file e-66-0m814-Isup2.hkl]

# 
# h,k,l, Fc-squared, Fo-squared, sigma(Fo-squared) and status flag 
# 
data_I
_shelx_title ' 09mz069_0mC2/c         R' 
_shelx_refln_list_code          4 
_shelx_F_calc_maximum     1027.85 
_exptl_crystal_F_000      3952.00 
_reflns_d_resolution_high  0.6786 
 
loop_ 
 _symmetry_equiv_pos_as_xyz 
 'x, y, z' 
 '-x, y, -z+1/2' 
 'x+1/2, y+1/2, z' 
 '-x+1/2, y+1/2, -z+1/2' 
 '-x, -y, -z' 
 'x, -y, z-1/2' 
 '-x+1/2, -y+1/2, -z' 
 'x+1/2, -y+1/2, z-1/2' 
 
_cell_length_a    16.4353 
_cell_length_b    12.1893 
_cell_length_c    35.5470 
_cell_angle_alpha  90.000 
_cell_angle_beta   94.678 
_cell_angle_gamma  90.000 
 
_shelx_F_squared_multiplier     1.000 
 
loop_ 
 _refln_index_h 
 _refln_index_k 
 _refln_index_l 
 _refln_F_squared_calc 
 _refln_F_squared_meas 
 _refln_F_squared_sigma 
 _refln_observed_status 
   2   0   0   135118.33   145720.92   2918.07 o 
   4   0   0   536942.00   580212.56   8044.76 o 
   6   0   0    10403.44     9207.84    471.77 o 
   8   0   0   112262.67   123753.24   2886.73 o 
  10   0   0    16954.44    14992.62    784.53 o 
  12   0   0       16.44     -104.65    222.36 o 
  14   0   0    86159.27    84832.44   2526.40 o 
  16   0   0    10608.51    11876.87    950.75 o 
  18   0   0    41425.93    42749.31   1899.12 o 
  20   0   0      471.39      472.61    592.07 o 
  22   0   0       20.10     -576.22    576.22 o 
   1   1   0   188730.22   211502.23   2373.17 o 
   3   1   0    10825.14     9816.91    162.79 o 
   5   1   0     2005.06     2039.74     85.76 o 
   7   1   0     3629.30     2898.65    242.95 o 
   9   1   0    39742.58    37360.80    615.42 o 
  11   1   0    33144.35    31754.94    865.21 o 
  13   1   0    22033.46    21466.34    822.19 o 
  15   1   0     5019.56     5404.96    482.83 o 
  17   1   0     9067.89     9898.23    671.58 o 
  19   1   0    68597.22    63485.28   1726.71 o 
  21   1   0    12564.86    12335.33    897.44 o 
   0   2   0   170927.55   184492.38   3636.78 o 
   2   2   0   226245.47   242151.97   2743.69 o 
   4   2   0   158896.83   161091.94   1885.15 o 
   6   2   0    11859.20    12453.23    300.48 o 
   8   2   0     8198.15     8872.05    205.92 o 
  10   2   0    34681.88    36631.69    909.61 o 
  12   2   0     3700.94     3198.74    337.32 o 
  14   2   0    10651.84    10301.18    580.88 o 
  16   2   0      119.79      195.97    252.56 o 
  18   2   0     2058.48     1805.33    427.06 o 
  20   2   0     4707.92     3480.31    569.13 o 
  22   2   0       20.70     -348.81    436.88 o 
   1   3   0      159.86      392.28    107.78 o 
   3   3   0    16213.65    19065.77    433.70 o 
   5   3   0   230224.00   226482.94   2654.79 o 
   7   3   0     5077.77     4149.10    163.92 o 
   9   3   0    71366.15    72589.60    902.99 o 
  11   3   0     7731.14     6618.86    295.02 o 
  13   3   0      498.66      375.61    222.05 o 
  15   3   0    38867.42    38669.58   1139.30 o 
  17   3   0    21641.14    21257.86    909.41 o 
  19   3   0     1856.12     1541.74    470.97 o 
  21   3   0    12504.36    10287.54    837.61 o 
   0   4   0       76.58      332.71    172.82 o 
   2   4   0   112276.22   109659.70   1732.93 o 
   4   4   0    63243.42    58984.17    876.11 o 
   6   4   0    48610.30    52258.50    812.47 o 
   8   4   0    33996.95    35291.80    556.39 o 
  10   4   0    14713.56    12427.68    651.76 o 
  12   4   0     6737.04     6495.49    325.57 o 
  14   4   0    34084.95    35148.64   1066.95 o 
  16   4   0     5751.91     6258.95    564.70 o 
  18   4   0    15839.69    14666.76   1186.25 o 
  20   4   0    11597.30    11748.64    851.84 o 
  22   4   0     4576.65     4443.11    689.85 o 
   1   5   0    62797.71    63633.72   3692.06 o 
   3   5   0    11246.08    11802.42    464.41 o 
   5   5   0    16458.58    13169.04    374.64 o 
   7   5   0    28103.30    27597.52    572.34 o 
   9   5   0     5021.85     4917.65    227.59 o 
  11   5   0      545.81      413.27    218.03 o 
  13   5   0      503.47      197.54    233.87 o 
  15   5   0    28512.18    27488.65    986.47 o 
  17   5   0    15891.59    15857.94   1651.63 o 
  19   5   0     3069.62     4160.16    799.47 o 
  21   5   0     9072.01     7834.09    798.08 o 
   0   6   0   200383.33   182731.80   4016.13 o 
   2   6   0    75051.12    74265.48   2116.85 o 
   4   6   0     7067.95     7772.10    490.46 o 
   6   6   0      990.05      872.73    165.52 o 
   8   6   0     9088.05     8502.08    343.32 o 
  10   6   0     2259.83     2221.33    317.16 o 
  12   6   0     8326.06     7805.18    399.96 o 
  14   6   0      800.20      687.17    288.50 o 
  16   6   0      298.49      -59.47    293.48 o 
  18   6   0     4669.18     4030.14    581.54 o 
  20   6   0     2011.46     2589.48    755.94 o 
   1   7   0    13272.81    12354.60    512.33 o 
   3   7   0    16358.43    17491.89    607.29 o 
   5   7   0    18522.86    16022.24    759.35 o 
   7   7   0    11956.93    11114.34    416.86 o 
   9   7   0    42119.68    42289.13    851.73 o 
  11   7   0    27558.57    27858.72    729.49 o 
  13   7   0    15871.99    17627.85    779.80 o 
  15   7   0    13653.91    13359.04    772.42 o 
  17   7   0      103.44      682.25    488.39 o 
  19   7   0    46365.00    47674.53   1594.22 o 
  21   7   0     4974.38     5429.61    933.64 o 
   0   8   0   439828.50   422004.97   8691.53 o 
   2   8   0    17439.68    16770.72    630.90 o 
   4   8   0    24125.59    21711.47    834.84 o 
   6   8   0    91221.13    91201.58   1767.40 o 
   8   8   0    46064.91    45328.25   1114.89 o 
  10   8   0    22894.50    22897.23    667.29 o 
  12   8   0      388.30      363.57    283.87 o 
  14   8   0    19231.20    19555.58    878.40 o 
  16   8   0     3443.77     3140.43    504.95 o 
  18   8   0    17543.08    19508.91   1047.38 o 
  20   8   0     4857.41     5343.50   1116.31 o 
   1   9   0    20294.65    18803.27    726.99 o 
   3   9   0      515.33      622.07    317.01 o 
   5   9   0     9199.88     9102.25    840.44 o 
   7   9   0      106.54     -191.18    191.18 o 
   9   9   0     6896.38     6462.61    479.16 o 
  11   9   0     9452.14    10155.54    852.31 o 
  13   9   0    11798.54    11449.22    571.69 o 
  15   9   0      385.20      539.06    360.89 o 
  17   9   0     2038.81     2089.46    533.01 o 
  19   9   0    15098.02    15927.38   1045.37 o 
   0  10   0     6854.23     5665.67    669.96 o 
   2  10   0    10146.49    10138.72   1223.68 o 
   4  10   0    22230.12    21102.94    793.83 o 
   6  10   0     1695.25     1821.98    341.93 o 
   8  10   0    10022.90    11438.86    700.10 o 
  10  10   0    10971.35    11186.97    632.28 o 
  12  10   0      908.35      791.93    430.52 o 
  14  10   0     4973.41     6095.12    852.52 o 
  16  10   0     5595.10     5848.75    696.19 o 
  18  10   0     2807.80     3286.28    602.28 o 
   1  11   0    43161.85    42437.64   1222.63 o 
   3  11   0    46299.73    47853.48   1311.90 o 
   5  11   0    21064.97    21123.51    849.91 o 
   7  11   0       44.41     -228.70    228.70 o 
   9  11   0    24318.82    23461.42    911.49 o 
  11  11   0      314.23      701.84    493.35 o 
  13  11   0      362.57      684.11    351.86 o 
  15  11   0    19869.60    18328.73   1376.25 o 
  17  11   0     7217.52     8065.64   1061.41 o 
   0  12   0     4712.44     4747.88    722.85 o 
   2  12   0     3822.16     3867.10    478.42 o 
   4  12   0    40783.76    40834.29   1248.74 o 
   6  12   0       48.42      -33.35    248.15 o 
   8  12   0     1801.36     1920.80    403.45 o 
  10  12   0    23710.30    22667.90   1393.87 o 
  12  12   0       66.53     -408.96    408.96 o 
  14  12   0     3825.06     4892.02    891.83 o 
  16  12   0     1882.75     2797.44    705.33 o 
   1  13   0      568.70      543.20    344.67 o 
   3  13   0      616.83      587.95    324.85 o 
   5  13   0       40.28     -151.13    277.50 o 
   7  13   0      178.66     -289.60    316.17 o 
   9  13   0     6525.61     6755.81    642.05 o 
  11  13   0     2103.90     1737.02    624.60 o 
  13  13   0     1923.52     1660.09    700.45 o 
  15  13   0     1778.59     1743.47    508.76 o 
   0  14   0    20771.38    18574.61   1365.55 o 
   2  14   0     2002.97     2640.48    502.66 o 
   4  14   0     2562.91     2507.60    480.91 o 
   6  14   0     8302.06     7897.21    705.38 o 
   8  14   0     7781.20     7428.06    702.62 o 
  10  14   0      203.70     -150.66    502.93 o 
  12  14   0      115.22      694.83    657.85 o 
  14  14   0     2476.49     1422.14    488.78 o 
   1  15   0    11636.53    11317.53    848.96 o 
   3  15   0     2594.29     2091.42    472.47 o 
   5  15   0    15682.40    16942.48   1054.45 o 
   7  15   0      448.32      529.66    433.03 o 
   9  15   0     1438.39     1689.12    721.44 o 
  11  15   0     6130.28     7328.68   1041.28 o 
   0  16   0    13264.46    11299.85   1226.24 o 
   2  16   0       78.14      250.33    445.52 o 
   4  16   0     6092.99     6426.59    761.07 o 
   6  16   0     4216.16     4050.78    653.96 o 
   8  16   0     2666.71     2546.35    527.78 o 
   1  17   0      440.60     1111.65    528.70 o 
   3  17   0      451.75     1550.58    756.67 o 
   5  17   0     1884.77     2410.56    784.84 o 
   7  17   0      207.88      923.41    513.52 o 
 -21   1   1        0.57      421.08    446.32 o 
 -19   1   1      348.74      890.18    495.86 o 
 -17   1   1     3078.03     2918.20    449.63 o 
 -15   1   1      397.60      565.30    265.96 o 
 -13   1   1        8.71      108.51    180.95 o 
 -11   1   1    14130.20    14453.51    917.68 o 
  -9   1   1    12491.55    12609.82    409.70 o 
  -7   1   1     3182.21     2551.00    541.96 o 
  -5   1   1       25.73      -48.03    104.32 o 
  -3   1   1        1.45       12.03     37.59 o 
  -1   1   1      118.35      206.83     46.96 o 
   1   1   1      296.48      446.34     65.67 o 
   3   1   1     9864.56    11797.01    187.79 o 
   5   1   1     9969.08     9866.14    185.72 o 
   7   1   1    11482.86    11024.45    262.85 o 
   9   1   1      392.85      221.06     92.81 o 
  11   1   1     1880.05     1863.51    150.76 o 
  13   1   1     7265.11     6737.95    526.98 o 
  15   1   1      995.65     1436.70    315.58 o 
  17   1   1     5922.26     6103.98    559.90 o 
  19   1   1       76.41     1256.73    431.25 o 
  21   1   1      247.94      446.64    451.15 o 
 -22   2   1      267.29      517.93    469.94 o 
 -20   2   1      359.48     1257.84    726.76 o 
 -18   2   1     2475.24     1951.17    633.15 o 
 -16   2   1      552.72      452.21    287.14 o 
 -14   2   1       42.97      401.53    229.59 o 
 -12   2   1      870.14     1153.85    248.04 o 
 -10   2   1      438.49      452.61    113.42 o 
  -8   2   1     8537.16     8454.58    194.39 o 
  -6   2   1      609.32      410.02     67.33 o 
  -4   2   1     4696.62     4718.65    209.33 o 
  -2   2   1     2438.35     2347.60    141.78 o 
   0   2   1     1335.21     1369.01    133.07 o 
   2   2   1     1336.71     1368.49    152.86 o 
   4   2   1      607.36      337.03     74.10 o 
   6   2   1    11399.57    12621.80   1019.48 o 
   8   2   1     1532.22     1568.94    105.37 o 
  10   2   1    16826.65    17295.47    423.00 o 
  12   2   1       36.78        6.77    249.77 o 
  14   2   1     2064.33     2613.39    364.51 o 
  16   2   1     2731.23     2666.05    409.99 o 
  18   2   1     2732.12     2039.92    438.36 o 
  20   2   1      253.40        4.33    363.01 o 
  22   2   1      298.47      692.53    477.92 o 
 -21   3   1     2389.68     2235.30    534.43 o 
 -19   3   1      535.16      352.44    491.74 o 
 -17   3   1     1528.59     1141.16    355.79 o 
 -15   3   1      888.36     1207.00    310.21 o 
 -13   3   1    15795.48    16798.85    686.03 o 
 -11   3   1     6920.24     6431.46    700.61 o 
  -9   3   1    50289.22    48844.25    827.26 o 
  -7   3   1    46392.15    45213.14    611.60 o 
  -5   3   1     4676.11     4366.19    182.72 o 
  -3   3   1     2634.72     2412.43    144.26 o 
  -1   3   1    12656.94    11912.77    341.45 o 
   1   3   1      116.00       67.05     91.18 o 
   3   3   1     3146.54     2902.84    151.42 o 
   5   3   1    34599.80    33665.14    558.51 o 
   7   3   1     4294.64     4495.59    173.64 o 
   9   3   1     1459.76     1425.20    133.94 o 
  11   3   1      798.74      673.31    148.44 o 
  13   3   1     1870.06     1148.87    280.98 o 
  15   3   1      176.27      306.60    257.95 o 
  17   3   1        5.05      320.94    347.55 o 
  19   3   1       70.90      125.73    499.28 o 
  21   3   1      181.16      662.11    456.21 o 
 -22   4   1      701.02     1372.69    505.16 o 
 -20   4   1      123.72      525.87    396.91 o 
 -18   4   1      488.52      890.47    556.64 o 
 -16   4   1      326.06      430.37    303.88 o 
 -14   4   1     3010.51     2856.03    394.17 o 
 -12   4   1      514.24      238.80    296.38 o 
 -10   4   1      247.77      -99.96    410.42 o 
  -8   4   1     5982.49     5242.93    208.66 o 
  -6   4   1       44.19      -67.46    115.09 o 
  -4   4   1      183.67      529.40    116.75 o 
  -2   4   1      752.26      606.22    146.61 o 
   0   4   1     7727.13     9031.91    341.73 o 
   2   4   1    19316.47    18874.40    561.08 o 
   4   4   1      695.74      741.24    142.12 o 
   6   4   1     2205.78     2488.99    173.97 o 
   8   4   1    48627.84    46754.61    678.04 o 
  10   4   1    33149.95    31305.90    813.24 o 
  12   4   1     2337.27     2113.51    226.64 o 
  14   4   1      412.67      997.21    289.14 o 
  16   4   1     1959.44     2813.09    588.25 o 
  18   4   1      291.47       78.97    372.37 o 
  20   4   1       20.93      316.18    413.27 o 
  22   4   1       14.74      761.83    469.94 o 
 -21   5   1      361.98      619.13    474.42 o 
 -19   5   1      911.83     1272.28    429.97 o 
 -17   5   1     4931.66     6030.91    609.89 o 
 -15   5   1       96.70      149.73    278.48 o 
 -13   5   1      731.68      799.88    273.64 o 
 -11   5   1    21415.47    20975.81    646.41 o 
  -9   5   1    26903.93    27249.77    510.23 o 
  -7   5   1       15.73      -85.73    134.03 o 
  -5   5   1      673.07      375.07    197.31 o 
  -3   5   1     4827.29     4250.96    315.00 o 
  -1   5   1     7336.43     7542.40    552.64 o 
   1   5   1    16094.42    14778.40    478.40 o 
   3   5   1      351.96      265.57    227.41 o 
   5   5   1     2053.96     2120.76    215.01 o 
   7   5   1     3165.54     3839.91    229.18 o 
   9   5   1     5856.73     5810.28    246.25 o 
  11   5   1     1394.56      706.12    361.52 o 
  13   5   1       67.58       28.14    236.96 o 
  15   5   1       77.15      248.46    411.74 o 
  17   5   1     1901.68     1852.07    558.29 o 
  19   5   1     3254.71     3839.72   1133.45 o 
  21   5   1        1.75      138.53    969.25 o 
 -20   6   1      216.56     1082.73    479.40 o 
 -18   6   1      737.79      558.96    389.14 o 
 -16   6   1     1408.34     1544.84    405.74 o 
 -14   6   1     5142.69     5386.88    523.64 o 
 -12   6   1      316.59      363.55    167.32 o 
 -10   6   1      392.16      437.66    137.15 o 
  -8   6   1      736.07      332.46    147.27 o 
  -6   6   1    12552.64    11569.39    528.52 o 
  -4   6   1     3591.53     3083.54    271.74 o 
  -2   6   1    10297.32     8227.20    404.62 o 
   0   6   1     2999.96     2888.53    277.35 o 
   2   6   1     7804.77     7318.24    382.65 o 
   4   6   1     4614.33     4266.58    310.81 o 
   6   6   1    15208.62    13533.44    414.02 o 
   8   6   1    11896.21    12009.65    402.65 o 
  10   6   1     1956.69     2114.99    268.11 o 
  12   6   1     5489.54     5910.72    466.16 o 
  14   6   1      299.03       10.21    254.28 o 
  16   6   1     2996.38     2564.32    814.77 o 
  18   6   1      894.75      828.81    522.97 o 
  20   6   1     2173.85     2295.07    571.27 o 
 -21   7   1     1076.48     1561.27    667.18 o 
 -19   7   1     3525.79     3832.69    617.10 o 
 -17   7   1      211.50      189.16    699.13 o 
 -15   7   1     2781.86     4209.81    532.12 o 
 -13   7   1     7761.05     8350.75    609.61 o 
 -11   7   1    16080.92    15052.33    532.15 o 
  -9   7   1     7841.56     8048.58    402.63 o 
  -7   7   1     9270.80    10381.55    406.09 o 
  -5   7   1     5282.79     4890.30    356.43 o 
  -3   7   1     5339.31     4424.72    404.52 o 
  -1   7   1     3852.39     4112.50    676.11 o 
   1   7   1     4888.96     5012.40    360.41 o 
   3   7   1    22703.26    20316.55    661.15 o 
   5   7   1       88.44      120.55    169.40 o 
   7   7   1      717.85      197.66    217.55 o 
   9   7   1        2.36      -52.49    154.41 o 
  11   7   1     9133.79     9030.82    786.31 o 
  13   7   1      681.12      269.07    292.68 o 
  15   7   1     5004.65     4757.43    547.03 o 
  17   7   1     2458.19     2562.74    518.86 o 
  19   7   1       38.77     1085.13    486.90 o 
  21   7   1       37.63      -56.10    465.18 o 
 -20   8   1     3307.97     4963.08   1040.96 o 
 -18   8   1      194.91     1229.53    462.38 o 
 -16   8   1     6165.99     6050.08    933.13 o 
 -14   8   1     4979.69     4748.35    531.64 o 
 -12   8   1      164.13      191.29    194.64 o 
 -10   8   1     2161.67     1973.32    315.58 o 
  -8   8   1      253.55     -221.72    241.96 o 
  -6   8   1      221.76        1.54    230.24 o 
  -4   8   1    12688.58    11939.24    540.56 o 
  -2   8   1     2768.13     2552.56    322.29 o 
   0   8   1      365.13      644.05    239.40 o 
   2   8   1     1267.92     1032.73    254.32 o 
   4   8   1      311.54      -46.07    190.72 o 
   6   8   1    15291.87    16044.52    662.08 o 
   8   8   1    47086.55    44350.18   1103.48 o 
  10   8   1     5738.28     6313.68    377.60 o 
  12   8   1     3103.08     2942.80    433.41 o 
  14   8   1     3641.41     4491.25    526.36 o 
  16   8   1     5494.61     5631.91    629.63 o 
  18   8   1     1815.61     1717.51    513.30 o 
  20   8   1       57.14      331.81    460.51 o 
 -19   9   1      418.60      639.54    456.02 o 
 -17   9   1     2167.69     2255.92    518.85 o 
 -15   9   1     6356.62     6309.76    648.06 o 
 -13   9   1    11900.27    11669.85    569.62 o 
 -11   9   1    21347.71    23475.99   1214.13 o 
  -9   9   1    14320.87    13631.81    632.18 o 
  -7   9   1      571.11      477.90    251.71 o 
  -5   9   1     5009.01     5720.09    452.71 o 
  -3   9   1       40.48     -244.68    371.80 o 
  -1   9   1     1122.60      422.23    257.49 o 
   1   9   1    47696.20    44271.70   1139.15 o 
   3   9   1    24673.11    22600.32    783.55 o 
   5   9   1     3631.10     3369.80    371.81 o 
   7   9   1     5047.01     5754.02    553.92 o 
   9   9   1      251.08      251.39    247.03 o 
  11   9   1     2022.75     2270.22    520.18 o 
  13   9   1     1022.55      997.03    427.78 o 
  15   9   1      383.61     1134.17    710.43 o 
  17   9   1      150.33     -153.61    398.88 o 
  19   9   1      462.13      867.63    459.65 o 
 -18  10   1     5132.48     5387.81   1281.79 o 
 -16  10   1     4484.83     4680.46    643.78 o 
 -14  10   1       12.05      916.06    509.57 o 
 -12  10   1       21.85      -31.64    362.49 o 
 -10  10   1     2070.23     1312.23    525.90 o 
  -8  10   1     4582.43     4466.48    454.34 o 
  -6  10   1      210.74       39.84    225.43 o 
  -4  10   1    15920.04    15178.44    697.57 o 
  -2  10   1        9.83      -30.79    214.73 o 
   0  10   1     6186.71     5395.02    837.32 o 
   2  10   1      318.57      199.75    229.67 o 
   4  10   1     1837.60     1730.64    349.47 o 
   6  10   1      737.66      580.16    266.37 o 
   8  10   1    31245.90    28539.91    949.88 o 
  10  10   1    18323.42    20589.62   1661.08 o 
  12  10   1     7908.87     8161.78    859.79 o 
  14  10   1      159.39       47.75    455.27 o 
  16  10   1     2801.18     3205.31    567.34 o 
  18  10   1      531.72      601.83    446.65 o 
 -17  11   1     4633.04     4406.74    873.18 o 
 -15  11   1     5540.54     4980.00    879.44 o 
 -13  11   1     8659.74     9568.47   1165.82 o 
 -11  11   1    15970.99    15102.32   1140.10 o 
  -9  11   1    15489.53    13370.53    710.87 o 
  -7  11   1      166.80     -221.80    221.80 o 
  -5  11   1     2815.28     2252.72    374.86 o 
  -3  11   1      883.04     1072.35    323.53 o 
  -1  11   1     8233.35     7974.38    702.59 o 
   1  11   1    19698.05    19181.39    798.73 o 
   3  11   1    22167.14    21607.76    868.69 o 
   5  11   1     7234.80     6834.26    554.24 o 
   7  11   1      947.38     1122.22    517.95 o 
   9  11   1       42.26      -65.87    296.33 o 
  11  11   1       20.33     -105.55    434.05 o 
  13  11   1      658.29      642.11    731.65 o 
  15  11   1       43.46      594.85    562.55 o 
  17  11   1      222.76       29.41    568.01 o 
 -16  12   1     1824.12     2150.72    679.64 o 
 -14  12   1      332.82     -467.14    505.12 o 
 -12  12   1       35.60     -435.88    435.88 o 
 -10  12   1        1.47      705.16    474.42 o 
  -8  12   1     1174.39     1774.43    401.85 o 
  -6  12   1     2417.94     2426.26    742.80 o 
  -4  12   1      993.24      795.21    329.45 o 
  -2  12   1      208.23       65.47    304.73 o 
   0  12   1      411.40      405.91    329.68 o 
   2  12   1    13246.40    11870.08    704.88 o 
   4  12   1     8556.49     8342.02    624.56 o 
   6  12   1     2706.33     3016.04    456.16 o 
   8  12   1    22504.94    25108.64   1974.62 o 
  10  12   1    20162.64    21960.97   1379.38 o 
  12  12   1     4689.97     4517.20    811.94 o 
  14  12   1     2898.76     3169.34    798.63 o 
  16  12   1     5159.85     6832.10    972.60 o 
 -15  13   1     3879.17     3909.16    788.82 o 
 -13  13   1     4243.70     3741.73    785.59 o 
 -11  13   1    11012.23    11516.33   1133.29 o 
  -9  13   1    15407.56    16037.80   1745.22 o 
  -7  13   1      224.75      516.83    354.55 o 
  -5  13   1      312.39      -72.96    280.16 o 
  -3  13   1     3572.81     3104.10    518.77 o 
  -1  13   1     3208.22     3643.39    501.78 o 
   1  13   1     7968.90     8000.90    663.29 o 
   3  13   1     3483.88     3306.73    495.25 o 
   5  13   1       81.08     -238.69    286.63 o 
   7  13   1     3157.09     2712.13    496.93 o 
   9  13   1      312.63      516.81    375.94 o 
  11  13   1      381.34      667.27    548.24 o 
  13  13   1       43.55     -400.00    400.00 o 
  15  13   1      541.94     1177.56    526.73 o 
 -14  14   1      857.85      703.88    327.09 o 
 -12  14   1      701.10      915.76    617.79 o 
 -10  14   1      186.92     -214.02    507.01 o 
  -8  14   1      423.21      370.54    405.44 o 
  -6  14   1      118.12       16.65    338.24 o 
  -4  14   1     1817.62      857.30    388.36 o 
  -2  14   1     1372.97     2031.98    465.92 o 
   0  14   1       16.02      468.20    383.75 o 
   2  14   1     3327.77     2621.62    505.69 o 
   4  14   1     3228.79     2672.43    570.56 o 
   6  14   1    13076.03    16143.08    919.32 o 
   8  14   1    13605.61    15474.10    906.94 o 
  10  14   1     5576.83     6459.06    968.95 o 
  12  14   1     2090.43      616.31    619.43 o 
  14  14   1     2552.40     2221.07    584.82 o 
 -11  15   1     9863.38    11261.49   1224.29 o 
  -9  15   1     2333.09     2340.93    764.55 o 
  -7  15   1     4951.53     4279.35    626.20 o 
  -5  15   1     4271.33     3936.51    581.04 o 
  -3  15   1        5.01      255.79    393.65 o 
  -1  15   1      286.73     1065.09    462.92 o 
   1  15   1      341.41      518.14    411.65 o 
   3  15   1     5397.62     5557.69    658.17 o 
   5  15   1     4031.58     4534.36    625.10 o 
   7  15   1       79.35      291.27    430.75 o 
   9  15   1      560.16     -154.93    534.30 o 
  11  15   1     4742.72     4900.13    904.39 o 
  -8  16   1     1045.18      425.39    424.58 o 
  -6  16   1      985.84      644.84    472.17 o 
  -4  16   1     1614.21     1456.71    503.90 o 
  -2  16   1       51.59     1051.52    479.48 o 
   0  16   1     4686.45     5440.70    701.55 o 
   2  16   1      205.92      544.32    456.27 o 
   4  16   1      935.21      490.16    611.84 o 
   6  16   1     7973.13     7727.84    800.29 o 
   8  16   1    11407.33    12371.30    924.27 o 
  -7  17   1     2008.91      738.12    529.23 o 
  -5  17   1       28.32      339.07    642.32 o 
  -3  17   1     3239.45     2698.21    860.33 o 
  -1  17   1      969.99     1267.16    563.45 o 
   1  17   1     2147.49     2762.01    670.17 o 
   3  17   1     3506.38     4830.05   1035.86 o 
   5  17   1     1460.58     1122.01    660.27 o 
 -22   0   2      260.05     -312.15    602.74 o 
 -20   0   2    16437.46    17929.06   1376.90 o 
 -18   0   2    42798.73    41124.81   1852.33 o 
 -16   0   2     4840.94     5517.68    735.15 o 
 -14   0   2     6201.99     6490.26    671.93 o 
 -12   0   2    39199.20    38066.02   1422.29 o 
 -10   0   2    12344.90    12112.81    704.12 o 
  -8   0   2   763132.69   755296.25  14863.79 o 
  -6   0   2     7567.18     7121.82    408.91 o 
  -4   0   2    12497.08    13505.59    492.40 o 
  -2   0   2   509092.91   560230.81  11154.60 o 
   0   0   2     5122.14       23.68     27.41 o 
   2   0   2   287996.56   306426.47   6273.32 o 
   4   0   2    99785.91   104844.42   1533.00 o 
   6   0   2   278050.13   306398.78   4263.20 o 
   8   0   2    67143.17    67533.26   1115.13 o 
  10   0   2    19726.65    18499.03    422.40 o 
  12   0   2   141721.89   142473.20   3539.51 o 
  14   0   2    23495.31    22156.59   1135.02 o 
  16   0   2     9635.21     9104.30    867.77 o 
  18   0   2    79386.48    78901.08   2739.74 o 
  20   0   2    50567.84    53214.92   2305.92 o 
  22   0   2      517.22     -300.73    594.96 o 
 -21   1   2     6248.67     5493.48    695.57 o 
 -19   1   2     3845.17     4514.44    580.34 o 
 -17   1   2    25381.06    23269.37    933.98 o 
 -15   1   2     2162.50     2530.40    383.62 o 
 -13   1   2    12541.52    13123.66    697.09 o 
 -11   1   2     4214.19     3635.34    331.67 o 
  -9   1   2    16832.80    16892.59    539.34 o 
  -7   1   2   522724.47   542678.31   6114.35 o 
  -5   1   2    21700.35    21251.64    510.32 o 
  -3   1   2     9068.01    12598.93    213.41 o 
  -1   1   2   258742.88   306351.50   3401.20 o 
   1   1   2   429583.38   467875.69   5667.77 o 
   3   1   2    66899.29    71145.31    763.41 o 
   5   1   2     1637.59     2417.84    194.65 o 
   7   1   2   365280.66   384087.63   3767.78 o 
   9   1   2    24981.46    24531.21    374.84 o 
  11   1   2   111673.91   112904.11   1532.01 o 
  13   1   2     3563.54     3448.02    374.85 o 
  15   1   2     1665.73     1517.48    325.84 o 
  17   1   2    47499.44    45406.47   1340.32 o 
  19   1   2    24846.56    25071.29   1076.65 o 
  21   1   2      664.74      481.99    462.19 o 
 -22   2   2    16481.86    15587.13   1018.09 o 
 -20   2   2    18032.17    18123.13    968.64 o 
 -18   2   2     4163.59     4840.90    563.87 o 
 -16   2   2     1426.10     2301.16    547.75 o 
 -14   2   2     3832.78     2798.23    366.26 o 
 -12   2   2    12675.94    12448.33    555.91 o 
 -10   2   2    38251.52    35454.73   1039.50 o 
  -8   2   2    55499.58    52394.53    823.16 o 
  -6   2   2    10797.83    10256.61    209.05 o 
  -4   2   2     2963.77     3552.61    160.77 o 
  -2   2   2   153029.17   162470.80   1883.08 o 
   0   2   2     8411.35     8676.22    242.87 o 
   2   2   2   391628.56   431869.84   4793.53 o 
   4   2   2    40943.81    39170.23    572.19 o 
   6   2   2    14333.61    13593.39    263.70 o 
   8   2   2     2880.29     3595.74    241.11 o 
  10   2   2    25446.36    27851.19    435.34 o 
  12   2   2     4661.16     4521.09    390.05 o 
  14   2   2     8310.17     8730.10    550.06 o 
  16   2   2    40921.96    38919.23   1355.77 o 
  18   2   2    31034.69    30791.30   1134.12 o 
  20   2   2    14368.60    13328.30    870.54 o 
  22   2   2     2979.82     2464.31    592.83 o 
 -21   3   2     1808.96     2036.10    648.84 o 
 -19   3   2     1414.34     1567.89    508.20 o 
 -17   3   2    13137.37    13182.16    768.27 o 
 -15   3   2     2740.65     2631.70    379.62 o 
 -13   3   2    22770.65    22319.96    796.10 o 
 -11   3   2    68052.84    66706.27   1057.33 o 
  -9   3   2   158144.50   159247.50   1747.23 o 
  -7   3   2     4909.20     4675.97    171.01 o 
  -5   3   2     9957.80     9630.02    260.19 o 
  -3   3   2   342451.56   333643.19   3783.34 o 
  -1   3   2   171336.91   166617.69   2410.34 o 
   1   3   2    12625.31    12079.18    344.27 o 
   3   3   2    71220.83    73959.52    992.69 o 
   5   3   2   160863.86   163298.55   2382.18 o 
   7   3   2    36048.10    34636.83    514.91 o 
   9   3   2    27603.89    27613.47    464.65 o 
  11   3   2     5692.39     5379.05    276.79 o 
  13   3   2    29026.85    28953.64    901.93 o 
  15   3   2     7896.21     8625.75    580.02 o 
  17   3   2      603.56      942.73    364.07 o 
  19   3   2     5909.60     5799.43   1411.27 o 
  21   3   2    15134.51    13660.01   1443.47 o 
 -22   4   2    38577.62    36836.19   2150.03 o 
 -20   4   2     2115.40     1977.30    498.80 o 
 -18   4   2     2080.69     1455.90    663.92 o 
 -16   4   2    12319.88    12744.36    724.34 o 
 -14   4   2     3267.85     3279.67    411.13 o 
 -12   4   2    43914.30    43866.06    858.44 o 
 -10   4   2    39823.04    39887.03    611.24 o 
  -8   4   2     6945.16     5754.03    214.34 o 
  -6   4   2    27668.01    26612.10    516.30 o 
  -4   4   2    17869.83    14067.99    350.23 o 
  -2   4   2    25329.20    22296.78    623.01 o 
   0   4   2    17633.04    17010.23    462.84 o 
   2   4   2   188158.47   179886.44   2661.41 o 
   4   4   2      536.00      787.15    142.50 o 
   6   4   2    15635.52    10501.78    480.24 o 
   8   4   2      178.51      322.45    103.88 o 
  10   4   2    59037.35    56598.22    800.66 o 
  12   4   2     7182.86     7027.85    342.24 o 
  14   4   2     1151.21     1143.21    319.51 o 
  16   4   2   123145.84   125092.12   2537.56 o 
  18   4   2    14910.54    14210.89    840.02 o 
  20   4   2      300.62     -143.17    386.73 o 
  22   4   2    11038.10    11380.09   1074.93 o 
 -21   5   2      474.12      617.57    450.74 o 
 -19   5   2      248.26     -243.03    458.06 o 
 -17   5   2     7973.46     7236.16   1146.56 o 
 -15   5   2     1378.66     1425.98    338.77 o 
 -13   5   2     3856.96     2972.74    392.03 o 
 -11   5   2    23307.37    22255.39    583.58 o 
  -9   5   2    84078.60    83262.41   1363.92 o 
  -7   5   2      578.41      606.08    135.44 o 
  -5   5   2    33999.68    34767.14    653.12 o 
  -3   5   2    77852.63    75146.35   1700.10 o 
  -1   5   2   106147.48   101734.11   1697.74 o 
   1   5   2     9881.21     9045.06    372.58 o 
   3   5   2    24831.40    24574.17    693.85 o 
   5   5   2    13514.52    13092.36    378.89 o 
   7   5   2     1798.51     1197.70    163.94 o 
   9   5   2     9497.72     9314.78    304.86 o 
  11   5   2     1964.57     1582.89    387.01 o 
  13   5   2    23167.76    21596.37    806.11 o 
  15   5   2    10895.20    11307.93    682.44 o 
  17   5   2     3284.14     4418.10    562.64 o 
  19   5   2     7744.12     7033.88    724.74 o 
  21   5   2    10820.97    10316.50   1948.57 o 
 -20   6   2     9030.26     7849.40    888.95 o 
 -18   6   2      113.96      411.76    712.65 o 
 -16   6   2     2711.42     3127.71    488.02 o 
 -14   6   2      258.60      173.85    280.14 o 
 -12   6   2     5569.56     6238.17    476.46 o 
 -10   6   2    25098.01    25551.78    522.29 o 
  -8   6   2    20410.73    19459.16    559.57 o 
  -6   6   2    56610.46    56955.65    960.07 o 
  -4   6   2     1368.81     1507.26    222.89 o 
  -2   6   2     9263.18     8563.59    410.62 o 
   0   6   2     8729.44     7185.46    505.95 o 
   2   6   2     1286.05     1517.74    223.49 o 
   4   6   2     3078.75     3086.05    280.78 o 
   6   6   2     4143.91     4159.39    257.93 o 
   8   6   2     4329.96     4987.99    288.06 o 
  10   6   2      228.69      213.33    132.12 o 
  12   6   2     7059.26     6882.73    409.92 o 
  14   6   2     2357.68     2302.04    387.12 o 
  16   6   2     4251.94     4298.37    541.91 o 
  18   6   2     7955.70     6715.86    685.22 o 
  20   6   2    10145.10    10043.82    960.62 o 
 -21   7   2     1942.89     1878.84    667.21 o 
 -19   7   2     1695.66     1472.50    506.76 o 
 -17   7   2    11591.39    11730.33    852.98 o 
 -15   7   2     1819.08     1330.47    386.92 o 
 -13   7   2    27420.64    25592.11    944.44 o 
 -11   7   2     5386.51     4681.19    345.52 o 
  -9   7   2      117.56       52.23    156.09 o 
  -7   7   2    63498.12    62695.95   1080.72 o 
  -5   7   2    11845.59    11271.43    495.79 o 
  -3   7   2        5.11      -98.48    158.17 o 
  -1   7   2   133294.58   125106.65   2148.60 o 
   1   7   2   131606.11   126694.45   2628.97 o 
   3   7   2     8691.25     7632.85    514.47 o 
   5   7   2     7325.14     7266.53    418.46 o 
   7   7   2   100439.51   100371.63   1834.94 o 
   9   7   2     1390.77     1206.28    218.69 o 
  11   7   2    66408.76    67431.93   1246.35 o 
  13   7   2       47.73     -180.57    214.46 o 
  15   7   2     2106.71     1714.60    388.43 o 
  17   7   2    22715.03    23602.42   1051.93 o 
  19   7   2    15319.22    14917.28   1651.74 o 
  21   7   2     5453.59     5301.71    932.24 o 
 -20   8   2     6106.90     5829.06    743.49 o 
 -18   8   2    17472.75    19536.05   1030.68 o 
 -16   8   2    12444.91    11051.69   1083.64 o 
 -14   8   2     2470.16     3189.19    502.51 o 
 -12   8   2    47085.88    45626.96   1017.55 o 
 -10   8   2     3984.80     4305.48    322.00 o 
  -8   8   2   215748.03   212362.27   5327.10 o 
  -6   8   2      489.98      -25.52    226.55 o 
  -4   8   2    33413.27    32153.85    895.15 o 
  -2   8   2   105374.71    99582.76   1869.71 o 
   0   8   2    24305.81    25181.82    790.49 o 
   2   8   2    49679.18    42030.50   1054.00 o 
   4   8   2     1348.38      921.79    246.48 o 
   6   8   2    68561.19    61775.31   1355.17 o 
   8   8   2     5556.59     5395.81    942.94 o 
  10   8   2     1596.00     1264.84    240.29 o 
  12   8   2    40020.54    41805.25   1345.36 o 
  14   8   2     3725.66     3711.04    497.01 o 
  16   8   2     2512.34     2998.02    518.95 o 
  18   8   2    18110.24    18946.50   1021.52 o 
  20   8   2    18890.50    18785.55   1098.08 o 
 -19   9   2     3665.72     4385.87   1150.38 o 
 -17   9   2      644.93      870.43    463.20 o 
 -15   9   2      718.63      605.28    389.04 o 
 -13   9   2    12880.92    13747.72    608.51 o 
 -11   9   2     1763.90     2009.86    367.68 o 
  -9   9   2     6560.72     6687.07    631.56 o 
  -7   9   2    39179.98    38996.64   1406.24 o 
  -5   9   2     8738.88     9617.60    546.67 o 
  -3   9   2     2464.34     2489.05    337.38 o 
  -1   9   2    54547.77    50923.61   1239.02 o 
   1   9   2    63703.47    61857.79   1414.08 o 
   3   9   2     3438.66     2829.98    348.22 o 
   5   9   2      890.38      750.46    249.58 o 
   7   9   2    44824.76    43270.27   1140.12 o 
   9   9   2      146.86      623.36    252.96 o 
  11   9   2    36738.70    37756.92   1591.00 o 
  13   9   2       61.92       -1.56    245.24 o 
  15   9   2     3112.84     3367.81    532.01 o 
  17   9   2     4222.41     3587.15    583.00 o 
  19   9   2     3541.15     3627.01    604.77 o 
 -18  10   2      479.78      528.47    461.84 o 
 -16  10   2     1626.50     1406.38    800.76 o 
 -14  10   2     6003.34     6335.41    878.51 o 
 -12  10   2     1330.15      930.88    467.26 o 
 -10  10   2       42.63     -257.37    257.37 o 
  -8  10   2      351.60      -12.60    250.43 o 
  -6  10   2     1175.04     1789.42    488.46 o 
  -4  10   2    18407.22    16217.90    717.69 o 
  -2  10   2      655.44      471.93    254.83 o 
   0  10   2      984.02      537.76    318.10 o 
   2  10   2    13478.86    12170.99   1026.73 o 
   4  10   2      115.67     -187.51    287.79 o 
   6  10   2      330.88      225.74    243.11 o 
   8  10   2     9120.82     9139.12    586.21 o 
  10  10   2    11568.33    11534.86    646.91 o 
  12  10   2      120.61     -296.45    304.31 o 
  14  10   2     8345.35     8129.76    933.35 o 
  16  10   2    19232.37    21300.62   1416.35 o 
  18  10   2     2536.11     1652.14    505.50 o 
 -17  11   2    12160.84    12175.60   1225.81 o 
 -15  11   2      160.63      -80.85    484.32 o 
 -13  11   2     6188.01     8170.40    648.53 o 
 -11  11   2    27125.54    26177.91   1421.97 o 
  -9  11   2    18069.22    18887.18    828.90 o 
  -7  11   2     2652.91     2248.66    378.64 o 
  -5  11   2     3204.44     3253.54    435.60 o 
  -3  11   2    90533.97    87610.93   1911.29 o 
  -1  11   2       42.99      -39.22    246.17 o 
   1  11   2    16688.01    16892.34    761.53 o 
   3  11   2    36713.69    36031.36   1113.90 o 
   5  11   2    13519.55    13332.88    698.75 o 
   7  11   2    11836.50    11648.22    938.72 o 
   9  11   2      664.59      282.20    378.25 o 
  11  11   2     6908.51     4902.46    801.25 o 
  13  11   2    10352.42     9354.18    695.66 o 
  15  11   2     3673.19     2983.74    763.71 o 
  17  11   2     4907.75     5345.59    941.15 o 
 -16  12   2     1394.47     1858.00    677.22 o 
 -14  12   2     1919.44     1290.12    655.13 o 
 -12  12   2     1271.84      674.72    538.84 o 
 -10  12   2      236.64     1065.90    514.91 o 
  -8  12   2    14588.32    15173.45   1837.30 o 
  -6  12   2     1889.72     1383.00    363.88 o 
  -4  12   2    16933.15    17663.03    804.72 o 
  -2  12   2     4733.97     4497.61    495.48 o 
   0  12   2     2455.15     2380.89    417.75 o 
   2  12   2    25123.32    25474.75    980.58 o 
   4  12   2       16.83     -260.85    261.60 o 
   6  12   2     5049.12     5470.28    596.46 o 
   8  12   2    24008.26    25220.39   1362.20 o 
  10  12   2    28687.94    29395.79   1584.62 o 
  12  12   2      627.51      192.53    527.47 o 
  14  12   2      921.38      860.88    591.31 o 
  16  12   2    14499.86    16907.63   1362.74 o 
 -15  13   2     2164.55     2196.51    681.20 o 
 -13  13   2      157.47       59.96    484.37 o 
 -11  13   2     6062.73     6828.43    942.42 o 
  -9  13   2     7439.31     8256.57    686.66 o 
  -7  13   2      414.63      424.93    540.33 o 
  -5  13   2       51.15     -251.54    251.54 o 
  -3  13   2    14317.53    13118.46    790.09 o 
  -1  13   2    18264.64    18448.12   1122.48 o 
   1  13   2      748.00      912.15    660.57 o 
   3  13   2      118.58     -223.36    289.68 o 
   5  13   2     1561.11     1063.77    386.43 o 
   7  13   2     1451.78     1558.85    431.09 o 
   9  13   2       11.83      -50.30    500.13 o 
  11  13   2      296.48      436.10    546.86 o 
  13  13   2       73.38       51.01    375.92 o 
  15  13   2        9.27      561.46    492.09 o 
 -14  14   2        1.18      -95.27    273.55 o 
 -12  14   2     4573.33     4333.96    899.05 o 
 -10  14   2       15.58     -386.27    386.27 o 
  -8  14   2     5897.19     5453.67    645.26 o 
  -6  14   2      720.07      170.44    371.77 o 
  -4  14   2     1088.85     1546.26    700.31 o 
  -2  14   2    12640.72    11850.27    797.78 o 
   0  14   2     5726.98     6800.54   1185.36 o 
   2  14   2     1728.87     1034.08    403.82 o 
   4  14   2      293.13      506.75    384.83 o 
   6  14   2    17929.36    19182.95    954.89 o 
   8  14   2     1373.41      975.37    431.51 o 
  10  14   2      652.97      946.40    612.79 o 
  12  14   2     5971.84     8705.09   1129.42 o 
  14  14   2      187.36      873.15    495.38 o 
 -11  15   2      330.44     1479.29    610.54 o 
  -9  15   2      179.34     -495.48    495.48 o 
  -7  15   2     9499.39     9769.71   2480.13 o 
  -5  15   2      381.77      632.24    401.91 o 
  -3  15   2     8735.36     9326.72    851.60 o 
  -1  15   2     4827.82     4270.68    674.29 o 
   1  15   2    19726.31    18563.67   1436.50 o 
   3  15   2     7556.54     7443.64    733.14 o 
   5  15   2     3671.12     3354.34    578.91 o 
   7  15   2    12597.88    12974.66    900.03 o 
   9  15   2     2479.76     2816.22    788.84 o 
  11  15   2     7655.31     7219.74   1028.46 o 
  -8  16   2     8989.19     9030.95    819.79 o 
  -6  16   2     3489.06     3674.46    798.57 o 
  -4  16   2     5936.62     7098.72    772.13 o 
  -2  16   2    11362.43    11219.32    895.44 o 
   0  16   2     5499.73     7266.81    938.77 o 
   2  16   2     1915.12     1925.42    549.93 o 
   4  16   2      693.49      492.52    753.51 o 
   6  16   2    11799.87    13007.10    944.14 o 
   8  16   2      172.12      295.41    446.57 o 
  -5  17   2       32.07        8.50    617.00 o 
  -3  17   2      300.94      642.73    714.49 o 
  -1  17   2       33.63      757.80    515.06 o 
   1  17   2      193.45     -293.32    457.91 o 
   3  17   2      182.64      321.73    667.43 o 
   5  17   2       90.65      241.16    561.62 o 
 -21   1   3      196.51      337.26    418.72 o 
 -19   1   3      115.59       91.98    359.69 o 
 -17   1   3      824.87      437.90    297.91 o 
 -15   1   3     2863.37     2586.35    559.24 o 
 -13   1   3      155.09     -147.20    174.97 o 
 -11   1   3     1952.07     1542.35    247.25 o 
  -9   1   3      109.23      424.80    150.96 o 
  -7   1   3     2358.45     3291.28    242.71 o 
  -5   1   3    29755.88    30939.16    386.43 o 
  -3   1   3    15478.54    14718.29    241.39 o 
  -1   1   3      276.62      394.98     48.87 o 
   1   1   3      117.80      155.80     58.58 o 
   3   1   3     7497.79     6600.02    150.33 o 
   5   1   3      189.23      229.59     59.38 o 
   7   1   3     7982.87     7916.75    265.07 o 
   9   1   3      822.44      890.00     99.59 o 
  11   1   3      865.20      696.13    184.27 o 
  13   1   3     9189.02     9570.60    541.37 o 
  15   1   3     3366.73     3161.68    393.92 o 
  17   1   3        3.32      -19.39    282.09 o 
  19   1   3      139.04      293.22    349.77 o 
  21   1   3        1.79      107.05    456.25 o 
 -22   2   3      550.29      965.67    480.43 o 
 -20   2   3      151.00      901.51    419.06 o 
 -18   2   3      190.60      463.38    333.45 o 
 -16   2   3     1915.06     2487.44    388.67 o 
 -14   2   3     8508.97     6859.27    498.86 o 
 -12   2   3     1863.57     1359.47    257.38 o 
 -10   2   3     1074.64     1038.98    124.50 o 
  -8   2   3    14198.12    15102.09    349.80 o 
  -6   2   3    30002.04    29796.40    414.37 o 
  -4   2   3     2242.63     2179.78    115.82 o 
  -2   2   3      738.48      852.62     83.63 o 
   0   2   3    20949.40    20810.36    472.51 o 
   2   2   3     3497.21     2971.81    255.80 o 
   4   2   3      159.92      136.42     69.65 o 
   6   2   3     3777.91     3736.29    152.32 o 
   8   2   3    17679.13    17694.29    330.57 o 
  10   2   3    26490.86    25183.30    435.73 o 
  12   2   3       39.52       66.20    268.73 o 
  14   2   3     1437.78      889.64    274.15 o 
  16   2   3      455.98      885.75    420.82 o 
  18   2   3     1117.93     1437.64    418.17 o 
  20   2   3       25.86     -289.53    386.18 o 
  22   2   3      159.60     -416.66    627.31 o 
 -21   3   3     4048.34     4000.31    635.24 o 
 -19   3   3      207.26      240.28    433.83 o 
 -17   3   3      288.10      694.26    347.93 o 
 -15   3   3     2337.04     2209.26    370.74 o 
 -13   3   3       30.39      334.35    209.18 o 
 -11   3   3     2407.02     2201.75    433.05 o 
  -9   3   3     2958.94     2951.81    198.74 o 
  -7   3   3     7156.01     6202.15    189.02 o 
  -5   3   3    17677.41    18521.55    565.39 o 
  -3   3   3     1248.37     1420.13    232.33 o 
  -1   3   3    10864.59    11836.84    346.21 o 
   1   3   3    40938.45    42765.85   1090.06 o 
   3   3   3    19525.60    18974.90    380.17 o 
   5   3   3     3877.23     3422.53    176.64 o 
   7   3   3       46.42       29.30     99.89 o 
   9   3   3    15896.79    17040.85    358.31 o 
  11   3   3    20491.34    21148.71    544.16 o 
  13   3   3     3075.94     2639.23    354.18 o 
  15   3   3     1178.83      731.36    282.76 o 
  17   3   3       54.39      834.58    357.30 o 
  19   3   3     2454.71     2679.34    598.71 o 
  21   3   3       29.03      209.47    432.57 o 
 -22   4   3       66.36      356.44    774.49 o 
 -20   4   3     4023.22     3222.69    657.09 o 
 -18   4   3     2181.73     2382.21    491.60 o 
 -16   4   3     7371.96     7645.92    776.41 o 
 -14   4   3     3865.45     3683.61    497.73 o 
 -12   4   3      721.15      484.88    244.31 o 
 -10   4   3     5690.24     5499.28    482.67 o 
  -8   4   3      881.20      862.68    127.09 o 
  -6   4   3    13763.53    14407.06    379.66 o 
  -4   4   3     1773.71     1755.22    154.17 o 
  -2   4   3     4085.07     3662.32    234.49 o 
   0   4   3     8908.95     8765.21    494.68 o 
   2   4   3    13535.08    12028.03    399.52 o 
   4   4   3       25.08      -47.41     89.25 o 
   6   4   3    20471.61    19765.94    489.50 o 
   8   4   3    20278.79    19835.74    547.73 o 
  10   4   3        2.81      -34.69    177.60 o 
  12   4   3     1954.46     1651.18    215.35 o 
  14   4   3     3689.10     4464.61    451.99 o 
  16   4   3       78.36      835.32    330.37 o 
  18   4   3        4.65     -148.87    349.23 o 
  20   4   3     1699.63     1614.23    504.90 o 
  22   4   3      279.53      875.25    474.62 o 
 -21   5   3       69.23      528.61    456.16 o 
 -19   5   3     4785.12     4594.09    612.90 o 
 -17   5   3     2243.40     1949.21    438.33 o 
 -15   5   3       72.18     -126.41    295.15 o 
 -13   5   3     3876.72     3066.66    399.14 o 
 -11   5   3       14.66      -21.24    188.57 o 
  -9   5   3     9080.98     8842.47    748.89 o 
  -7   5   3      587.28      567.45    135.01 o 
  -5   5   3     5852.37     5873.56    404.35 o 
  -3   5   3       12.10     -127.77    127.77 o 
  -1   5   3      552.71      399.02    155.86 o 
   1   5   3     7613.44     7657.34    389.78 o 
   3   5   3     2393.37     2388.70    229.63 o 
   5   5   3     1828.48     1782.21    175.53 o 
   7   5   3    22822.33    21385.91    503.47 o 
   9   5   3    36759.73    35051.91    605.64 o 
  11   5   3    16250.99    16302.02    411.88 o 
  13   5   3      161.50       87.95    373.19 o 
  15   5   3      180.30      199.06    274.17 o 
  17   5   3     4964.36     4224.59    775.49 o 
  19   5   3      379.62      116.71    406.87 o 
  21   5   3     1479.60     1982.05    567.59 o 
 -20   6   3      470.31     1223.02    785.93 o 
 -18   6   3     3456.80     3509.71    727.36 o 
 -16   6   3     2953.20     2999.32    470.36 o 
 -14   6   3     5652.56     6117.41    538.29 o 
 -12   6   3      339.47      324.56    252.78 o 
 -10   6   3     9051.42     9074.25    352.88 o 
  -8   6   3     3944.70     3633.24    251.11 o 
  -6   6   3      318.37      161.15    328.18 o 
  -4   6   3     7903.50     7201.74    380.58 o 
  -2   6   3    18789.83    16678.23    550.30 o 
   0   6   3    19838.13    17545.70    563.47 o 
   2   6   3     1846.76     1928.86    240.69 o 
   4   6   3    15174.36    15099.33    747.19 o 
   6   6   3      133.03       94.33    124.88 o 
   8   6   3     2485.48     2263.74    224.69 o 
  10   6   3     1119.69      912.01    157.62 o 
  12   6   3     3748.34     3682.29    317.30 o 
  14   6   3     2162.27     1503.08    512.82 o 
  16   6   3     5092.33     4670.17    556.25 o 
  18   6   3      331.69      527.01    387.52 o 
  20   6   3       43.90      108.58    447.19 o 
 -21   7   3     6820.35     5869.22    966.23 o 
 -19   7   3     4316.68     5249.33    693.64 o 
 -17   7   3     2110.54     1083.41    578.36 o 
 -15   7   3     1640.84     2355.21   1084.16 o 
 -13   7   3       12.41      188.18    246.99 o 
 -11   7   3      534.16      435.07    185.30 o 
  -9   7   3      947.28     1175.82    347.05 o 
  -7   7   3     4598.72     4578.39    450.43 o 
  -5   7   3     4367.00     3880.68    362.18 o 
  -3   7   3      692.31      704.52    325.70 o 
  -1   7   3     6012.22     6601.08    413.35 o 
   1   7   3      263.25      129.89    247.90 o 
   3   7   3     2282.03     2289.09    289.61 o 
   5   7   3     3988.38     4009.27    341.21 o 
   7   7   3    40348.23    40049.46    984.46 o 
   9   7   3    44955.05    43821.61    885.79 o 
  11   7   3     3423.70     3897.94    337.08 o 
  13   7   3      523.75      579.32    229.48 o 
  15   7   3      835.95     1121.70    381.25 o 
  17   7   3     2246.59     2555.84    493.70 o 
  19   7   3     2660.22     3199.34    599.11 o 
  21   7   3      925.17      885.63    642.24 o 
 -20   8   3      563.31     1235.17    490.93 o 
 -18   8   3     5247.02     4809.72    658.27 o 
 -16   8   3     1172.85      970.75    407.04 o 
 -14   8   3    11900.12    12565.26    762.73 o 
 -12   8   3     9849.45    11959.91    803.13 o 
 -10   8   3     1701.06     2096.00    302.06 o 
  -8   8   3      365.33       40.22   1067.45 o 
  -6   8   3     1622.59     1040.97    603.98 o 
  -4   8   3      971.32      644.83    418.03 o 
  -2   8   3    20007.23    18407.16   1089.79 o 
   0   8   3    37080.50    36029.97   1374.90 o 
   2   8   3     3012.54     2011.04    524.52 o 
   4   8   3    36916.52    36219.11    977.57 o 
   6   8   3    15743.50    14871.60    627.81 o 
   8   8   3     3752.91     3702.22    379.37 o 
  10   8   3     1506.22     1608.00    249.41 o 
  12   8   3      359.65      842.18    248.18 o 
  14   8   3      174.50      375.36    317.54 o 
  16   8   3     3187.73     3861.46    705.34 o 
  18   8   3     1002.48     1504.02    479.41 o 
  20   8   3      345.16     1785.84    659.95 o 
 -19   9   3     6691.39     6193.09   1505.29 o 
 -17   9   3     3430.24     3905.34    599.26 o 
 -15   9   3     2035.22     3059.27    766.73 o 
 -13   9   3     1680.49     1872.48    313.19 o 
 -11   9   3      142.85      -38.09    255.92 o 
  -9   9   3      152.93     -134.01    229.80 o 
  -7   9   3    12511.79    11892.09    608.32 o 
  -5   9   3    19487.25    17272.36    687.28 o 
  -3   9   3     6552.83     7411.29    496.51 o 
  -1   9   3      131.73     -201.58    201.58 o 
   1   9   3    20869.75    18915.81    937.08 o 
   3   9   3      422.49      288.69    288.19 o 
   5   9   3     3298.43     2922.73    361.23 o 
   7   9   3     4233.96     4089.36    421.78 o 
   9   9   3     9875.22     9862.15   1128.28 o 
  11   9   3     4350.49     3685.11    613.42 o 
  13   9   3     1273.09     1585.44    308.88 o 
  15   9   3     1254.56     1648.13    561.54 o 
  17   9   3        4.28     -308.28    678.65 o 
  19   9   3      582.26      845.66    481.60 o 
 -18  10   3      372.79      432.54    432.82 o 
 -16  10   3     6169.08     7159.12    714.46 o 
 -14  10   3     6209.32     8095.95    976.58 o 
 -12  10   3     8288.29     6900.86    795.95 o 
 -10  10   3     3494.78     3639.02    442.42 o 
  -8  10   3     5728.41     5220.88    472.02 o 
  -6  10   3       13.14      -58.73    205.55 o 
  -4  10   3     6236.36     6279.99    643.50 o 
  -2  10   3      540.25      654.00    275.79 o 
   0  10   3    12749.26    12409.85    623.60 o 
   2  10   3    21837.07    20060.59    772.40 o 
   4  10   3    15196.00    14443.45    682.02 o 
   6  10   3     3329.44     2851.92    394.29 o 
   8  10   3    12263.90    11647.63    640.92 o 
  10  10   3     1984.73     1809.12    370.16 o 
  12  10   3      365.46      495.14    319.66 o 
  14  10   3     5015.87     5787.76    845.79 o 
  16  10   3      155.19      -37.02    538.69 o 
  18  10   3      526.27      239.27    927.53 o 
 -17  11   3     5083.61     6786.34   1027.85 o 
 -15  11   3     1644.69     2732.74    706.83 o 
 -13  11   3       48.69      430.31    418.74 o 
 -11  11   3      116.15      213.72    424.42 o 
  -9  11   3     1064.35      602.94    308.54 o 
  -7  11   3     6845.50     7299.97    563.19 o 
  -5  11   3     1782.03     2006.39    409.82 o 
  -3  11   3      968.49      771.77    506.87 o 
  -1  11   3        6.56     -183.97    283.46 o 
   1  11   3     5678.14     5809.38    682.33 o 
   3  11   3      689.49      785.29    678.50 o 
   5  11   3    15069.72    13578.49    706.27 o 
   7  11   3    10887.86     9737.93   1108.53 o 
   9  11   3    11396.18    12194.37   1661.08 o 
  11  11   3     6224.64     5427.55    840.29 o 
  13  11   3      397.34     -109.65    499.48 o 
  15  11   3      586.38      161.44    534.73 o 
  17  11   3      380.36     1090.06    661.76 o 
 -16  12   3     4771.12     4450.34    865.07 o 
 -14  12   3     2960.16     4439.28    874.48 o 
 -12  12   3     9292.12     8832.72    982.45 o 
 -10  12   3     8071.57     7480.00    930.02 o 
  -8  12   3     3852.51     2802.30    458.00 o 
  -6  12   3     2374.94     1798.41    390.18 o 
  -4  12   3     3301.31     2866.28    442.46 o 
  -2  12   3     2313.02     2156.40    394.62 o 
   0  12   3    20287.88    19863.28    863.36 o 
   2  12   3     7654.99     7262.59    610.32 o 
   4  12   3     5108.79     5634.17    620.21 o 
   6  12   3      544.53      452.47    384.68 o 
   8  12   3     7553.57     8625.22    659.01 o 
  10  12   3      776.26      468.73    526.48 o 
  12  12   3       13.89     -497.94    497.94 o 
  14  12   3       65.67     -414.09    414.09 o 
  16  12   3       10.52      542.92    536.79 o 
 -15  13   3      132.15      117.72    532.41 o 
 -13  13   3      706.60     1284.69    560.51 o 
 -11  13   3     1178.82     1635.78    586.36 o 
  -9  13   3      620.44     1559.56    878.71 o 
  -7  13   3      984.65      546.69    351.79 o 
  -5  13   3      399.42      300.40    307.56 o 
  -3  13   3     3236.93     3037.93    458.45 o 
  -1  13   3      341.34      728.39    388.81 o 
   1  13   3     2865.97     3426.93    513.72 o 
   3  13   3     5394.97     5383.88    590.12 o 
   5  13   3     7910.51     8387.32    756.52 o 
   7  13   3    13232.54    13443.57    815.30 o 
   9  13   3    20233.62    22438.00   1014.84 o 
  11  13   3     1411.05      333.36    575.22 o 
  13  13   3      112.80      614.41    753.75 o 
  15  13   3      743.64      838.49    510.81 o 
 -12  14   3     7500.08     6843.62   1015.08 o 
 -10  14   3     3682.65     3848.40    804.64 o 
  -8  14   3       38.52      223.61    389.22 o 
  -6  14   3      189.94      -84.69    365.63 o 
  -4  14   3      731.04      973.46    398.68 o 
  -2  14   3     1662.04     1243.36    401.40 o 
   0  14   3    15282.57    16374.17   1177.28 o 
   2  14   3     5536.69     5234.51   1115.56 o 
   4  14   3     2404.76     2281.23    484.25 o 
   6  14   3     1102.08      992.23    403.33 o 
   8  14   3     2606.56     3181.92    544.13 o 
  10  14   3     1070.25     1176.79    629.59 o 
  12  14   3      665.01     1040.06    615.12 o 
  14  14   3       26.14      610.38    401.60 o 
 -11  15   3      129.29      122.64    523.80 o 
  -9  15   3      142.26      479.74    605.71 o 
  -7  15   3      377.71      294.96    427.08 o 
  -5  15   3     1780.46     1418.77    474.57 o 
  -3  15   3      475.91      531.14    604.65 o 
  -1  15   3     6698.89     7184.55    873.55 o 
   1  15   3     4307.46     4536.57    649.22 o 
   3  15   3       77.54      261.62    381.94 o 
   5  15   3     8598.03     6980.84    732.99 o 
   7  15   3    14255.47    15627.67    976.62 o 
   9  15   3     2345.76     2474.97    751.23 o 
  11  15   3      262.53     -446.49    488.15 o 
  -8  16   3       77.35      609.70    642.71 o 
  -6  16   3     1493.27     1726.34    534.36 o 
  -4  16   3       33.09     -224.60    406.52 o 
  -2  16   3     4906.70     5688.16    720.45 o 
   0  16   3     3034.11     2844.55    571.52 o 
   2  16   3     2156.02     1356.95   1299.79 o 
   4  16   3     5162.49     3739.52    628.56 o 
   6  16   3     2364.34     2813.99    582.99 o 
   8  16   3      698.51     -181.04    487.18 o 
  -7  17   3        0.84     1269.73    558.73 o 
  -5  17   3      314.91      712.34    670.08 o 
  -3  17   3      145.55      -16.13    655.56 o 
  -1  17   3      395.05      228.36    501.25 o 
   1  17   3     1103.28     2521.42    578.12 o 
   3  17   3     2733.19     3603.35    894.84 o 
   5  17   3     4253.82     3869.98    860.14 o 
 -22   0   4      342.46      464.82    656.70 o 
 -20   0   4    27266.14    25385.27   1536.85 o 
 -18   0   4       14.34      269.61    469.40 o 
 -16   0   4    41072.94    39804.76   1681.67 o 
 -14   0   4    27354.90    26051.68   1240.83 o 
 -12   0   4    97068.81    94718.10   2603.89 o 
 -10   0   4    43284.39    39088.86   1332.91 o 
  -8   0   4     7678.17     8733.98    546.11 o 
  -6   0   4   294585.88   295676.31   6020.95 o 
  -4   0   4   180377.06   188194.20   2643.11 o 
  -2   0   4     2808.62     2040.30     98.27 o 
   0   0   4   469599.16   524147.22   9886.86 o 
   2   0   4    46968.64    50865.26    786.10 o 
   4   0   4   109907.08   117055.72   2364.72 o 
   6   0   4     5048.59     4133.67    197.86 o 
   8   0   4    24407.90    27145.87    586.51 o 
  10   0   4   182803.70   180405.42   2708.58 o 
  12   0   4    79183.52    79363.65   2295.44 o 
  14   0   4    22978.32    23048.22   1167.34 o 
  16   0   4    18126.10    18329.70   1150.04 o 
  18   0   4   111939.28   105791.65   3308.34 o 
  20   0   4     4216.15     3606.06    838.01 o 
  22   0   4    10767.17    12080.17   1308.59 o 
 -21   1   4      917.63     1315.55    489.73 o 
 -19   1   4      801.04     1023.45    395.43 o 
 -17   1   4     1082.65      827.30    727.54 o 
 -15   1   4    28796.63    29569.72    970.90 o 
 -13   1   4     3654.45     2999.81    355.03 o 
 -11   1   4      320.23      174.46    160.45 o 
  -9   1   4   178624.19   178919.77   2652.12 o 
  -7   1   4   328929.56   338341.53   3888.64 o 
  -5   1   4    34341.30    36758.04    449.45 o 
  -3   1   4     2829.19     3711.24    165.06 o 
  -1   1   4   367633.84   418595.38   4624.21 o 
   1   1   4    34637.41    37504.13    889.04 o 
   3   1   4   157051.77   152886.39   1545.09 o 
   5   1   4    41802.61    45263.66    561.94 o 
   7   1   4   115296.45   126747.51   1368.87 o 
   9   1   4     2097.93     1920.48    120.57 o 
  11   1   4     3287.61     4626.94    232.58 o 
  13   1   4    33355.14    34456.60    989.37 o 
  15   1   4     7304.59     7530.51    542.38 o 
  17   1   4     1598.47     1398.96    379.08 o 
  19   1   4    21242.30    19695.43    967.65 o 
  21   1   4     9359.88     8975.71    821.58 o 
 -22   2   4     4174.14     3633.67    628.87 o 
 -20   2   4      861.25     1149.67    427.82 o 
 -18   2   4     1801.60     1918.08    426.00 o 
 -16   2   4      310.13      492.61    274.53 o 
 -14   2   4     7158.16     8654.55    548.19 o 
 -12   2   4     2308.58     2537.91    464.45 o 
 -10   2   4    11972.13    11829.53    412.67 o 
  -8   2   4    27607.60    28220.73    516.15 o 
  -6   2   4    58402.52    58327.88    695.50 o 
  -4   2   4    89170.34    95456.91   1174.42 o 
  -2   2   4    58744.50    62364.69    981.61 o 
   0   2   4   119191.71   117240.79   3256.35 o 
   2   2   4     4174.18     4805.43    172.42 o 
   4   2   4     4863.25     6663.40    331.18 o 
   6   2   4    29503.16    29752.87    445.24 o 
   8   2   4    80412.04    82325.88   1495.54 o 
  10   2   4    40797.78    40899.95    595.94 o 
  12   2   4    29904.50    30606.63   1674.32 o 
  14   2   4    13076.96    12643.92    678.13 o 
  16   2   4    12662.81    13255.04    723.02 o 
  18   2   4    12841.54    12415.75    777.95 o 
  20   2   4     6482.12     5208.37    656.55 o 
  22   2   4       72.64      -86.52    472.68 o 
 -21   3   4    14771.64    15889.42    986.59 o 
 -19   3   4    10253.95     9055.56    720.00 o 
 -17   3   4    10766.61    11688.68    727.42 o 
 -15   3   4    24660.30    24121.00    894.72 o 
 -13   3   4    32198.11    29013.41    907.64 o 
 -11   3   4   151091.30   150075.48   1993.94 o 
  -9   3   4    39596.75    37244.10    875.09 o 
  -7   3   4     3688.00     4016.29    193.23 o 
  -5   3   4   109792.89   109050.45   1378.10 o 
  -3   3   4    87726.35    90738.74   2072.92 o 
  -1   3   4    33739.50    26489.81   1296.33 o 
   1   3   4      648.17     1345.56    145.91 o 
   3   3   4    47146.95    45744.08    694.76 o 
   5   3   4    71956.00    70475.24    989.72 o 
   7   3   4     2387.09     2250.10    145.53 o 
   9   3   4   110599.56   111341.76   1302.40 o 
  11   3   4      244.00      218.16    106.30 o 
  13   3   4      657.57      826.35    259.72 o 
  15   3   4    23167.32    23532.41    892.82 o 
  17   3   4    68248.16    66633.39   1708.47 o 
  19   3   4       86.22      -11.08    374.50 o 
  21   3   4      453.50        6.96    450.13 o 
 -22   4   4     5065.14     5730.34    724.70 o 
 -20   4   4      136.36      338.82    373.64 o 
 -18   4   4      646.93     1470.30    428.14 o 
 -16   4   4    16556.54    14219.28    739.41 o 
 -14   4   4    12024.25    12310.17    638.42 o 
 -12   4   4     1226.78      821.79    358.61 o 
 -10   4   4   162839.78   161774.55   1840.90 o 
  -8   4   4    19130.50    18817.14    517.02 o 
  -6   4   4    10822.55     9245.40    291.55 o 
  -4   4   4   101571.70    95593.29   1275.75 o 
  -2   4   4   165449.17   160755.02   4720.79 o 
   0   4   4    39921.34    37725.86    771.36 o 
   2   4   4    22991.37    23899.22    578.07 o 
   4   4   4   100278.10    96419.24   1308.16 o 
   6   4   4     1792.32     1813.76    163.89 o 
   8   4   4   288981.63   284322.31   3054.39 o 
  10   4   4    38109.67    38858.75    635.28 o 
  12   4   4    20550.04    18909.80    536.70 o 
  14   4   4    54322.86    52349.58   1347.11 o 
  16   4   4    17960.17    17956.12    820.94 o 
  18   4   4     2509.00     3062.51    590.88 o 
  20   4   4     4210.13     4500.08    655.52 o 
  22   4   4    12816.58    13462.39    966.78 o 
 -21   5   4     2702.73     2925.09    652.33 o 
 -19   5   4     1302.37     1492.85    476.64 o 
 -17   5   4    11108.38    11597.70    755.73 o 
 -15   5   4     4347.77     3672.51    455.37 o 
 -13   5   4    19556.65    18215.65    755.25 o 
 -11   5   4    82891.63    79357.17   1282.02 o 
  -9   5   4    47143.75    49198.17    835.90 o 
  -7   5   4     8827.15     8578.50    357.82 o 
  -5   5   4    68340.27    65838.53   1006.22 o 
  -3   5   4   155626.08   157299.11   2437.85 o 
  -1   5   4    13644.63    11175.40    878.93 o 
   1   5   4    24339.37    23553.59    618.15 o 
   3   5   4     4737.51     3812.10    268.64 o 
   5   5   4     1807.91     2719.80    203.01 o 
   7   5   4     3161.94     3268.79    227.74 o 
   9   5   4    62155.61    63143.04   1082.03 o 
  11   5   4     5133.16     4948.25    392.15 o 
  13   5   4       20.10       93.72    235.99 o 
  15   5   4    16577.83    16888.53    814.25 o 
  17   5   4    33545.94    33392.07   1183.66 o 
  19   5   4      102.62      -71.13    394.33 o 
  21   5   4      169.37      547.82    507.02 o 
 -20   6   4     4320.11     4999.43    671.09 o 
 -18   6   4     1339.92     1332.73    446.60 o 
 -16   6   4       23.07      -74.59    291.20 o 
 -14   6   4       65.33      394.72    334.92 o 
 -12   6   4    16529.42    16488.21    525.46 o 
 -10   6   4       64.47     -122.75    299.16 o 
  -8   6   4    15455.41    16654.47    463.82 o 
  -6   6   4    25071.77    23589.35    550.77 o 
  -4   6   4    15860.06    14493.73    766.59 o 
  -2   6   4    16848.81    16678.07    557.83 o 
   0   6   4     4053.97     3630.54    294.89 o 
   2   6   4       35.91       16.04    152.94 o 
   4   6   4    13567.21    13098.29    500.08 o 
   6   6   4      487.04      790.92    187.64 o 
   8   6   4    12717.66    12917.52    428.36 o 
  10   6   4    22324.14    22480.26    612.67 o 
  12   6   4    46662.84    46899.26    975.88 o 
  14   6   4      477.67      421.00    271.49 o 
  16   6   4    13175.56    13955.92    776.18 o 
  18   6   4    13756.18    13955.43    879.78 o 
  20   6   4      709.48      899.75    449.36 o 
 -21   7   4      357.48     -456.56    456.56 o 
 -19   7   4     3591.74     5035.14    684.28 o 
 -17   7   4     2876.41     3051.80    534.28 o 
 -15   7   4    21812.52    22164.03    953.81 o 
 -13   7   4      580.99      742.84    370.13 o 
 -11   7   4     5878.40     4842.74    413.02 o 
  -9   7   4    70064.28    69818.97   1170.11 o 
  -7   7   4   144197.06   142544.73   2376.42 o 
  -5   7   4      609.11      731.12    210.21 o 
  -3   7   4     4683.61     4049.27    335.64 o 
  -1   7   4    97475.48    92204.16   2159.43 o 
   1   7   4     2920.80     2324.40    288.40 o 
   3   7   4    63745.84    59515.74   1257.17 o 
   5   7   4    75560.28    77350.79   1520.05 o 
   7   7   4    50707.99    52378.12   1178.31 o 
   9   7   4    19072.31    18489.31    545.67 o 
  11   7   4    12460.02    12234.85    506.17 o 
  13   7   4    25567.54    25440.25    931.34 o 
  15   7   4      888.74      548.35    322.31 o 
  17   7   4      470.76      723.12    666.77 o 
  19   7   4    15012.27    14940.50    967.39 o 
  21   7   4     1262.04     1940.74    669.22 o 
 -20   8   4    21005.55    22111.41   1145.20 o 
 -18   8   4     1555.27     1251.38    490.31 o 
 -16   8   4    12543.35    13193.68    991.60 o 
 -14   8   4    23368.80    21686.91    931.63 o 
 -12   8   4    33460.04    34088.02    857.21 o 
 -10   8   4    32217.17    31078.92    746.30 o 
  -8   8   4      141.98     -261.93    261.93 o 
  -6   8   4   147546.05   143479.20   2478.07 o 
  -4   8   4     5075.26     4297.71    376.23 o 
  -2   8   4     1116.93      322.14    213.20 o 
   0   8   4    95416.37    87995.59   1716.10 o 
   2   8   4     1992.78     1310.96    262.41 o 
   4   8   4   112178.30   109473.17   2025.49 o 
   6   8   4     4883.36     4886.18    895.61 o 
   8   8   4    32287.38    30787.17   1177.50 o 
  10   8   4    22625.37    23823.42    665.37 o 
  12   8   4    40056.24    39773.30    946.88 o 
  14   8   4     5317.40     5974.85    566.45 o 
  16   8   4     5213.62     6263.23   1489.32 o 
  18   8   4    50619.42    48579.36   1578.09 o 
  20   8   4      367.99      277.68    495.67 o 
 -19   9   4      817.22      795.81    511.79 o 
 -17   9   4      475.42      748.65    573.85 o 
 -15   9   4     7125.06     7697.20    706.29 o 
 -13   9   4     2609.02     2951.51    359.85 o 
 -11   9   4     1936.53     1491.17    347.05 o 
  -9   9   4    36749.92    38293.07   1051.04 o 
  -7   9   4     9633.54     9800.97    557.72 o 
  -5   9   4       16.11      217.29    325.95 o 
  -3   9   4    15525.64    15407.85    656.92 o 
  -1   9   4    94903.27    91846.34   1839.59 o 
   1   9   4      196.50     -228.50    228.50 o 
   3   9   4     2671.21     2755.70    347.08 o 
   5   9   4    32912.73    32158.19    957.64 o 
   7   9   4    13448.17    12826.97    925.62 o 
   9   9   4     1700.30     2144.48    347.60 o 
  11   9   4     1769.96     1406.59    327.34 o 
  13   9   4    15621.72    15717.28    798.58 o 
  15   9   4     2511.82     2373.89    489.11 o 
  17   9   4      393.49      556.74    420.68 o 
  19   9   4     3670.93     4503.70    666.27 o 
 -18  10   4      986.21      783.34    488.13 o 
 -16  10   4     2111.18     3253.47    543.34 o 
 -14  10   4      152.65      191.31    356.60 o 
 -12  10   4     2962.67     3629.24    606.43 o 
 -10  10   4    33595.50    33187.66   1786.18 o 
  -8  10   4     2522.71     2310.18    821.34 o 
  -6  10   4     1146.13      754.88    261.97 o 
  -4  10   4    20900.46    20253.15    790.51 o 
  -2  10   4    29405.06    28551.73    937.28 o 
   0  10   4     5439.82     4942.53    448.22 o 
   2  10   4    16962.46    17810.94   1019.70 o 
   4  10   4    17261.00    15635.67    697.20 o 
   6  10   4      985.52     1240.77    307.35 o 
   8  10   4    10955.40    10812.46    633.76 o 
  10  10   4    10180.91    10670.10    628.75 o 
  12  10   4     2360.82     1822.52    417.35 o 
  14  10   4     9904.89    10203.81    985.35 o 
  16  10   4     3650.60     3786.69    830.66 o 
  18  10   4      987.24      758.59    526.92 o 
 -17  11   4     2503.10     3564.89    837.10 o 
 -15  11   4     9852.65    11589.61   1155.99 o 
 -13  11   4      156.42     1304.55    512.90 o 
 -11  11   4    41359.68    44087.30   1846.38 o 
  -9  11   4      206.24     -265.71    265.71 o 
  -7  11   4     4034.24     3252.08    442.57 o 
  -5  11   4     7035.54     7594.50   1320.00 o 
  -3  11   4     3283.25     3297.91    445.98 o 
  -1  11   4     1163.57     1022.82    352.01 o 
   1  11   4    16393.58    15731.36   1053.15 o 
   3  11   4    25926.49    25790.82    943.70 o 
   5  11   4    18770.41    17973.27    799.75 o 
   7  11   4     2954.30     2951.52    437.00 o 
   9  11   4    40036.42    43048.83   2463.29 o 
  11  11   4     1612.34      872.76    536.84 o 
  13  11   4     5248.01     5685.00    592.33 o 
  15  11   4     9033.04     8201.51    986.57 o 
  17  11   4    11452.70    12804.93   1248.83 o 
 -16  12   4     9430.51    10068.48   1168.16 o 
 -14  12   4      108.45     1377.97    642.15 o 
 -12  12   4      118.97      430.37    484.54 o 
 -10  12   4    24950.91    25585.33   1448.01 o 
  -8  12   4    10356.40    10081.71    685.35 o 
  -6  12   4     2997.46     2589.51    712.80 o 
  -4  12   4     8947.75     9345.18    660.04 o 
  -2  12   4     7670.62     7471.43    607.50 o 
   0  12   4    11579.24    11195.46    716.22 o 
   2  12   4     4708.19     4047.77    506.39 o 
   4  12   4    30229.76    27378.92   1015.04 o 
   6  12   4      559.41      733.70    346.80 o 
   8  12   4    28693.84    29281.11   1090.31 o 
  10  12   4      607.68     -442.51    442.51 o 
  12  12   4      354.52     -479.44    479.44 o 
  14  12   4     9153.35    11442.08   1089.85 o 
  16  12   4     4064.35     5191.96    908.31 o 
 -15  13   4      173.37      248.67    509.64 o 
 -13  13   4      409.58     1107.58    513.35 o 
 -11  13   4     7508.92     7990.47    990.51 o 
  -9  13   4     3802.79     2918.12    490.97 o 
  -7  13   4       80.27     -292.71    292.71 o 
  -5  13   4      381.80      115.81    359.19 o 
  -3  13   4    16189.98    15342.09    875.64 o 
  -1  13   4     2262.65     1780.17    423.60 o 
   1  13   4      991.97      810.81    356.92 o 
   3  13   4    16218.46    15573.22   1464.71 o 
   5  13   4     5967.69     5821.20    610.62 o 
   7  13   4     1671.37     2182.20    443.22 o 
   9  13   4     3925.55     4876.94    603.72 o 
  11  13   4     2858.27     1585.33    691.73 o 
  13  13   4      281.67      151.40    396.89 o 
  15  13   4      929.85      137.24    343.60 o 
 -12  14   4      579.54      851.43    603.16 o 
 -10  14   4      470.63      -95.32    506.22 o 
  -8  14   4       51.04      -30.52    361.36 o 
  -6  14   4    10513.18    10351.67    775.18 o 
  -4  14   4        2.81      410.93    345.75 o 
  -2  14   4      970.74      393.48    387.27 o 
   0  14   4     1033.79      834.93    400.69 o 
   2  14   4        3.97      -86.64    339.32 o 
   4  14   4     3286.83     3092.58   1347.02 o 
   6  14   4      283.66      592.90    385.74 o 
   8  14   4     2551.58     2881.64    794.75 o 
  10  14   4     3168.95     2102.51    696.38 o 
  12  14   4      972.88       20.93    581.71 o 
  14  14   4     2274.68     3512.14    567.28 o 
 -11  15   4     6004.85     6655.08    994.80 o 
  -9  15   4     6817.42     6987.82   1025.26 o 
  -7  15   4     8276.65     7952.04    752.77 o 
  -5  15   4     4393.87     5091.31    761.11 o 
  -3  15   4      123.53       50.04    405.68 o 
  -1  15   4    37502.02    37581.39   1370.86 o 
   1  15   4     2363.96     2885.66    553.25 o 
   3  15   4     9248.25    10282.79   1397.53 o 
   5  15   4    13883.00    15781.68    967.47 o 
   7  15   4    12968.22    15182.52    978.59 o 
   9  15   4     2427.08     3405.04    796.54 o 
  11  15   4      202.30      -93.57    499.06 o 
  13  15   4     9834.64     7753.20   1290.49 o 
  -8  16   4      558.54      453.43    415.70 o 
  -6  16   4     6844.74     7945.53    789.75 o 
  -4  16   4     1026.63      761.08    699.26 o 
  -2  16   4     6492.70     7163.02    966.72 o 
   0  16   4      710.85      -29.59    429.84 o 
   2  16   4      882.26      955.34    504.98 o 
   4  16   4     5893.68     6818.45   1015.20 o 
   6  16   4       94.89      -82.40    446.74 o 
   8  16   4     3121.54     5345.62   1548.63 o 
  -7  17   4       21.59      233.09    465.59 o 
  -5  17   4     1185.27      850.39    655.20 o 
  -3  17   4     2237.20      679.44    711.82 o 
  -1  17   4     7452.49     9994.38   1309.74 o 
   1  17   4     1590.36     1511.66    809.97 o 
   3  17   4      224.26      451.86    686.69 o 
   5  17   4     3100.37     3752.83    805.05 o 
 -21   1   5      560.01      343.69    436.78 o 
 -19   1   5      388.93      137.59    334.54 o 
 -17   1   5       27.47      206.73    262.35 o 
 -15   1   5    12271.04    11791.23    622.91 o 
 -13   1   5     6264.97     6432.56    461.17 o 
 -11   1   5      919.30     1200.81    225.90 o 
  -9   1   5      243.10      356.16     95.33 o 
  -7   1   5     7847.63     7464.28    236.61 o 
  -5   1   5    13867.72    14116.25    310.72 o 
  -3   1   5     5391.77     6002.25    193.64 o 
  -1   1   5     1812.34     1964.60    108.84 o 
   1   1   5      430.54      247.18     45.20 o 
   3   1   5    12739.90    10822.04    205.70 o 
   5   1   5       42.73        1.16     58.58 o 
   7   1   5    21521.98    20073.54    454.89 o 
   9   1   5     1656.00     1800.70    125.73 o 
  11   1   5     8993.43     9625.69    256.48 o 
  13   1   5     2013.15     1995.53    325.50 o 
  15   1   5     1416.62     1072.25    297.76 o 
  17   1   5      351.25      359.60    321.61 o 
  19   1   5       76.71      553.50    393.82 o 
  21   1   5       24.60      186.22    588.24 o 
 -22   2   5      128.10      205.16    787.08 o 
 -20   2   5       22.82     -231.40    331.23 o 
 -18   2   5     2047.20     2309.40    436.46 o 
 -16   2   5     1439.40      874.02    531.98 o 
 -14   2   5     1957.02     1868.92    339.04 o 
 -12   2   5     5180.95     4812.44    387.67 o 
 -10   2   5     2385.63     2179.14    161.36 o 
  -8   2   5     1671.91     1731.96    134.63 o 
  -6   2   5     1011.83      763.84     91.93 o 
  -4   2   5    19598.14    19030.23    340.84 o 
  -2   2   5        4.72      121.27     99.78 o 
   0   2   5      454.63      813.19    128.99 o 
   2   2   5     1474.74     1365.94    116.15 o 
   4   2   5     4685.90     5291.60    230.86 o 
   6   2   5     9128.86     9561.04    260.23 o 
   8   2   5       22.97      159.41    115.84 o 
  10   2   5     1868.55     2006.13    140.30 o 
  12   2   5      153.88      315.04    183.07 o 
  14   2   5      481.54       93.08    315.49 o 
  16   2   5      466.62      102.84    257.70 o 
  18   2   5      151.57     -166.99    318.49 o 
  20   2   5        6.62      329.47    408.80 o 
  22   2   5      500.00      217.98    480.01 o 
 -21   3   5      131.83     -140.47    393.81 o 
 -19   3   5      182.64      829.69    368.07 o 
 -17   3   5     1572.48     2077.85    519.51 o 
 -15   3   5     3849.34     4156.03   1111.81 o 
 -13   3   5    11181.66    11421.91    655.54 o 
 -11   3   5     1101.56      951.94    245.35 o 
  -9   3   5     1646.66     1425.05    205.47 o 
  -7   3   5     1194.48     1359.35    118.55 o 
  -5   3   5      113.38      219.42     86.26 o 
  -3   3   5      358.68      303.31     86.64 o 
  -1   3   5    14820.83    15333.50    749.30 o 
   1   3   5    39022.17    41149.56   1076.66 o 
   3   3   5    40315.87    42208.94    661.29 o 
   5   3   5     4723.23     4898.27    214.29 o 
   7   3   5     3224.95     3183.55    169.56 o 
   9   3   5     9341.72    10595.93    300.82 o 
  11   3   5     1885.10     1840.34    184.32 o 
  13   3   5     1012.69     1010.92    266.90 o 
  15   3   5     1825.70     2453.49    388.52 o 
  17   3   5     1723.61     2126.50    643.29 o 
  19   3   5     1723.44     2087.13    487.22 o 
  21   3   5      201.64     -409.53    409.53 o 
 -22   4   5      702.16      573.83    440.10 o 
 -20   4   5     1171.70     1220.26    437.56 o 
 -18   4   5     6749.30     6674.96    646.38 o 
 -16   4   5      201.40      423.72    281.31 o 
 -14   4   5      736.85      404.84    259.31 o 
 -12   4   5        7.13      325.74    230.58 o 
 -10   4   5       12.56      422.21    377.95 o 
  -8   4   5      268.82      137.12    133.12 o 
  -6   4   5     1243.82      794.51    129.30 o 
  -4   4   5       66.00      247.73    131.48 o 
  -2   4   5     2443.50     2588.01    208.86 o 
   0   4   5      766.63      709.90    139.68 o 
   2   4   5    60654.54    59183.93   1357.33 o 
   4   4   5    54674.75    53097.94    835.25 o 
   6   4   5      514.09      333.17    162.33 o 
   8   4   5     4046.61     4440.53    218.39 o 
  10   4   5       25.17       34.37    202.95 o 
  12   4   5     6729.28     7665.80    366.50 o 
  14   4   5      765.12     1038.61    300.36 o 
  16   4   5     1447.40     2114.20    404.43 o 
  18   4   5      251.48      446.16    388.97 o 
  20   4   5     7818.86     7568.19   1431.03 o 
  22   4   5      147.69      325.49    612.63 o 
 -21   5   5     1133.46      862.49    476.11 o 
 -19   5   5       30.47      299.36    374.54 o 
 -17   5   5    10723.77     9871.10    972.04 o 
 -15   5   5     1720.19     1996.48    376.97 o 
 -13   5   5       44.60     -136.63    220.55 o 
 -11   5   5       48.74      462.77    205.54 o 
  -9   5   5     4559.64     4233.38    752.05 o 
  -7   5   5     6343.90     6485.74    314.41 o 
  -5   5   5     7096.27     7615.24    307.81 o 
  -3   5   5    28206.29    25364.14    954.05 o 
  -1   5   5    52789.16    52158.61   1036.21 o 
   1   5   5    32209.35    29877.51    890.82 o 
   3   5   5     3019.80     3041.11    252.81 o 
   5   5   5     1530.77     1370.66    166.66 o 
   7   5   5     2043.05     2479.11    215.30 o 
   9   5   5     1998.55     2339.43    406.94 o 
  11   5   5       50.36      -68.91    164.96 o 
  13   5   5     1194.61     1221.60    390.64 o 
  15   5   5     2160.69     2960.06    436.74 o 
  17   5   5      878.77     1594.43    427.43 o 
  19   5   5      422.23       32.54    430.00 o 
  21   5   5      279.74       89.80    463.78 o 
 -20   6   5     1202.46      840.26    485.73 o 
 -18   6   5      730.49     1163.39    451.93 o 
 -16   6   5       96.52      -88.36    288.60 o 
 -14   6   5     3086.63     3612.22    452.71 o 
 -12   6   5     2390.87     2060.39    239.90 o 
 -10   6   5     6094.69     5727.02    438.21 o 
  -8   6   5    20719.69    20921.39    529.30 o 
  -6   6   5    19549.49    19861.97    500.92 o 
  -4   6   5      625.55     1050.25    228.62 o 
  -2   6   5       46.65       29.50    160.03 o 
   0   6   5    23146.54    22309.70    646.23 o 
   2   6   5    25586.15    26499.79    725.82 o 
   4   6   5    33947.41    34646.62    848.77 o 
   6   6   5       75.00       56.77    153.24 o 
   8   6   5     4652.72     4405.96    283.36 o 
  10   6   5       17.48     -126.54    126.54 o 
  12   6   5     1676.97     1542.50    243.63 o 
  14   6   5      372.74      150.21    264.56 o 
  16   6   5       84.44      558.02    348.82 o 
  18   6   5     5738.58     6421.60    678.79 o 
  20   6   5     5724.13     5258.51    702.65 o 
 -21   7   5      770.15      734.56    419.65 o 
 -19   7   5     3552.46     3480.46    602.14 o 
 -17   7   5     4580.65     5702.55    646.50 o 
 -15   7   5      293.51      456.28    336.63 o 
 -13   7   5       56.83      168.66    337.54 o 
 -11   7   5      907.69      875.26    392.44 o 
  -9   7   5     6055.89     6139.17    339.46 o 
  -7   7   5     3740.96     3385.65    343.59 o 
  -5   7   5     1421.81     1241.45    239.08 o 
  -3   7   5    24273.23    21523.88    685.60 o 
  -1   7   5    92889.63    85069.91   2322.19 o 
   1   7   5    75641.40    73467.44   1458.43 o 
   3   7   5    16390.42    16668.92    609.86 o 
   5   7   5      448.97      656.53    225.89 o 
   7   7   5     7136.81     7961.54    450.89 o 
   9   7   5     1926.50     1934.74    249.78 o 
  11   7   5     6077.92     5494.50    323.62 o 
  13   7   5      719.39      871.77    232.93 o 
  15   7   5     2128.91     1796.58    398.37 o 
  17   7   5     2965.52     3112.60    533.53 o 
  19   7   5      793.95     1231.54    506.61 o 
  21   7   5      905.40      806.44    598.85 o 
 -20   8   5     5710.69     5909.38    729.82 o 
 -18   8   5     3948.73     3527.51    594.40 o 
 -16   8   5     1110.40     1191.58    434.56 o 
 -14   8   5     6208.08     6647.14    611.95 o 
 -12   8   5     4219.04     4383.74    451.26 o 
 -10   8   5     3570.72     3483.21    300.65 o 
  -8   8   5    10861.03    10634.96    547.81 o 
  -6   8   5     2957.09     2785.71    458.41 o 
  -4   8   5      105.96      -71.90    184.89 o 
  -2   8   5      460.91       64.90    193.02 o 
   0   8   5      966.39     1010.61    262.63 o 
   2   8   5      636.11      552.14    486.77 o 
   4   8   5     8217.11     7270.93    471.96 o 
   6   8   5    22043.30    20461.29    727.33 o 
   8   8   5     5452.03     4895.70    430.06 o 
  10   8   5     3694.93     3604.24    388.14 o 
  12   8   5      413.36      674.94    234.31 o 
  14   8   5       52.11      367.34    331.22 o 
  16   8   5       70.11      619.26    390.65 o 
  18   8   5     7038.77     8565.71   1106.98 o 
  20   8   5     1796.99     1145.40    645.49 o 
 -19   9   5       32.40     -380.43    381.07 o 
 -17   9   5      167.33     -197.36    370.22 o 
 -15   9   5     7018.79     7952.56    800.98 o 
 -13   9   5     9125.04     9850.41    533.08 o 
 -11   9   5     2003.65     1846.72    356.31 o 
  -9   9   5      168.03      -43.45    397.68 o 
  -7   9   5     1474.11      858.34    272.80 o 
  -5   9   5     3833.65     3855.17    830.25 o 
  -3   9   5    14622.61    13934.39    612.26 o 
  -1   9   5    35286.68    32418.21    954.36 o 
   1   9   5    22384.96    22500.62    783.02 o 
   3   9   5    27254.80    26287.49    859.44 o 
   5   9   5     4451.77     4072.41    515.74 o 
   7   9   5       35.05     -163.80    274.25 o 
   9   9   5        1.49        4.66    227.04 o 
  11   9   5     1225.30     1287.84    307.38 o 
  13   9   5      387.82      160.10    241.59 o 
  15   9   5       77.47      413.25    485.18 o 
  17   9   5       58.74      -90.42    386.12 o 
  19   9   5      122.93      389.89    480.82 o 
 -18  10   5     1626.23     1228.04    479.71 o 
 -16  10   5     3808.84     3806.89   1006.65 o 
 -14  10   5      376.80      237.88    371.43 o 
 -12  10   5       16.25      501.77    390.76 o 
 -10  10   5      914.25      334.48    608.62 o 
  -8  10   5     1457.64     1249.29    331.78 o 
  -6  10   5     1907.78     1633.53    458.36 o 
  -4  10   5       54.61      158.41    625.65 o 
  -2  10   5       18.14       -8.19    224.61 o 
   0  10   5    15222.58    15654.44    892.55 o 
   2  10   5       52.15       38.77    222.65 o 
   4  10   5    19034.04    19251.97    778.73 o 
   6  10   5    11776.19    12785.63    657.11 o 
   8  10   5     1858.13     1770.15    350.45 o 
  10  10   5       33.44      127.26    273.09 o 
  12  10   5      776.93      154.22    275.15 o 
  14  10   5      630.39     1052.35    514.24 o 
  16  10   5      908.67      575.21    571.62 o 
  18  10   5     2495.95     2021.02    768.63 o 
 -17  11   5      776.13     1634.63    648.68 o 
 -15  11   5     7798.19     9239.68   1065.58 o 
 -13  11   5     6175.85     7920.01    864.24 o 
 -11  11   5       32.62       85.10    413.62 o 
  -9  11   5      111.20      -29.50    277.81 o 
  -7  11   5     5317.45     5416.51    516.37 o 
  -5  11   5     9643.51     8005.65   1417.35 o 
  -3  11   5    10346.25    10051.31    641.00 o 
  -1  11   5     4761.40     5096.44    499.92 o 
   1  11   5    21187.91    19692.54    819.38 o 
   3  11   5    31849.43    29143.41    996.34 o 
   5  11   5    14967.50    16234.56    839.32 o 
   7  11   5      569.95     1000.39    343.68 o 
   9  11   5     1091.02     1806.32    380.11 o 
  11  11   5     2457.72     2611.31    666.81 o 
  13  11   5     2026.19     2759.68    483.37 o 
  15  11   5     1239.81     3248.67    759.70 o 
  17  11   5       20.61      629.81    641.33 o 
 -16  12   5      295.92      461.96    593.90 o 
 -14  12   5      231.85      339.31    547.29 o 
 -12  12   5     2035.48     1321.54    585.09 o 
 -10  12   5       85.75      660.85    476.04 o 
  -8  12   5     6595.77     5157.19    818.81 o 
  -6  12   5      771.56      703.18    402.96 o 
  -4  12   5     3305.95     3362.02    707.82 o 
  -2  12   5     2141.67     2017.74    445.18 o 
   0  12   5       51.04       24.67    279.61 o 
   2  12   5     3891.63     3019.49    619.34 o 
   4  12   5    12290.42    11116.91    760.50 o 
   6  12   5    11567.15    11521.79    724.57 o 
   8  12   5     4120.58     4192.61    544.29 o 
  10  12   5     2883.22     3007.86    693.17 o 
  12  12   5      123.37      105.08    477.58 o 
  14  12   5      327.16       14.70    509.11 o 
  16  12   5     1663.77     2269.48    708.43 o 
 -15  13   5     2283.74     2970.92    721.25 o 
 -13  13   5       78.67     -374.27    374.27 o 
 -11  13   5      787.46     1151.77    561.03 o 
  -9  13   5      134.33     -299.56    801.56 o 
  -7  13   5     1498.36      981.96    385.47 o 
  -5  13   5     4745.88     4636.06    552.80 o 
  -3  13   5     6190.81     5340.32    571.07 o 
  -1  13   5    14267.62    13264.33    801.11 o 
   1  13   5    21919.40    21013.93    943.17 o 
   3  13   5     7052.71     7357.36    660.12 o 
   5  13   5     3261.56     2971.60    491.16 o 
   7  13   5     8315.82     8018.44    693.56 o 
   9  13   5      407.31      138.62    373.03 o 
  11  13   5      598.72      138.56    591.97 o 
  13  13   5     1528.60      858.43    417.03 o 
  15  13   5       70.43      606.51    384.73 o 
 -12  14   5      346.34      324.56    594.74 o 
 -10  14   5      490.63      776.65    543.61 o 
  -8  14   5     1867.00     1712.84    488.68 o 
  -6  14   5       11.16      224.52    387.40 o 
  -4  14   5      879.32      460.43    360.29 o 
  -2  14   5      327.62      199.14    349.49 o 
   0  14   5     1404.36     1493.22    449.75 o 
   2  14   5     3033.04     3154.74    522.97 o 
   4  14   5     2712.89     2532.43    488.31 o 
   6  14   5     3392.68     3243.64    532.97 o 
   8  14   5     9286.23     9922.42   1607.52 o 
  10  14   5     1720.95     2566.51    695.51 o 
  12  14   5        1.04      837.35    601.18 o 
  14  14   5      278.90      -35.47    315.31 o 
 -11  15   5     1586.80      929.15    598.39 o 
  -9  15   5     1048.17      811.35    592.77 o 
  -7  15   5      300.62      777.41    496.19 o 
  -5  15   5      210.80      564.95    472.00 o 
  -3  15   5     6114.85     5003.98    910.85 o 
  -1  15   5    20115.90    23035.47   1102.06 o 
   1  15   5     6001.22     6147.92    929.52 o 
   3  15   5     1676.56     2240.51    519.36 o 
   5  15   5     2958.57     3043.30    567.43 o 
   7  15   5     6724.49     5687.50    706.32 o 
   9  15   5        1.33      166.36    531.29 o 
  11  15   5      769.46      515.20    522.72 o 
  -8  16   5      395.44      334.44    440.19 o 
  -6  16   5        5.09      252.69    442.44 o 
  -4  16   5       13.33       57.79    419.87 o 
  -2  16   5       33.98      491.28    920.32 o 
   0  16   5     1593.39     2287.10    569.42 o 
   2  16   5        7.98     -232.18    429.63 o 
   4  16   5     3406.50     3529.83    617.83 o 
   6  16   5     5169.18     6105.65    755.16 o 
   8  16   5     3707.16     3923.40    656.98 o 
  -5  17   5      783.04      380.82    556.23 o 
  -3  17   5     2616.15     1967.01    822.06 o 
  -1  17   5     5161.43     6122.44   1130.60 o 
   1  17   5     2813.49     2822.19    873.88 o 
   3  17   5     5179.33     4387.90    959.71 o 
 -22   0   6     9745.71     8744.26   1185.80 o 
 -20   0   6    11771.54    11554.26   1163.23 o 
 -18   0   6     5967.77     6265.77    841.57 o 
 -16   0   6     2024.92     2324.81    540.46 o 
 -14   0   6   169595.83   161735.72   4064.77 o 
 -12   0   6    31169.66    31416.71   1253.47 o 
 -10   0   6    33939.80    32304.02   1165.72 o 
  -8   0   6   428292.09   420936.09   8549.95 o 
  -6   0   6    19281.63    18681.34    392.86 o 
  -4   0   6     2106.43     1026.80     96.14 o 
  -2   0   6    41694.99    36564.94    604.99 o 
   0   0   6   180021.83   191132.58   3749.18 o 
   2   0   6     3189.22     2372.05    128.89 o 
   4   0   6    69178.52    81279.72   1264.78 o 
   6   0   6   163232.31   172767.22   2543.04 o 
   8   0   6    20115.97    20503.60    522.17 o 
  10   0   6   137677.41   131265.86   2084.14 o 
  12   0   6    25618.01    23998.54   1083.25 o 
  14   0   6   108538.77   104713.15   2958.28 o 
  16   0   6     2594.19     2180.32    550.25 o 
  18   0   6     1786.87     2145.10    631.41 o 
  20   0   6    19381.03    20507.34   1457.31 o 
  22   0   6      101.89     1134.36    680.61 o 
 -21   1   6     2196.74     2595.94    550.85 o 
 -19   1   6     1334.59      919.78    382.07 o 
 -17   1   6    16319.62    16345.77    866.40 o 
 -15   1   6       49.46     -126.60    203.54 o 
 -13   1   6    21674.66    20713.21   1255.20 o 
 -11   1   6      347.65      490.09    390.77 o 
  -9   1   6    11955.90     9960.03    559.11 o 
  -7   1   6   168176.39   174602.03   2899.02 o 
  -5   1   6   294473.66   294503.94   4280.67 o 
  -3   1   6   176938.69   188940.44   2158.53 o 
  -1   1   6    19525.22    24851.40    364.35 o 
   1   1   6   180625.41   187280.34   3178.80 o 
   3   1   6    22019.67    23179.95    559.53 o 
   5   1   6    85107.46    90280.73   1007.63 o 
   7   1   6    34047.38    34088.38    496.36 o 
   9   1   6    32458.34    33842.37    636.43 o 
  11   1   6   156788.59   157204.89   1978.64 o 
  13   1   6    59727.93    56908.11   1345.07 o 
  15   1   6       37.97      175.45    225.43 o 
  17   1   6    18812.69    17306.77    821.18 o 
  19   1   6    15810.25    15433.75    894.52 o 
  21   1   6     5432.75     6003.26    827.27 o 
 -22   2   6     3725.28     4064.44    762.47 o 
 -20   2   6     1813.20     1616.25    471.31 o 
 -18   2   6    17543.81    16349.14    842.68 o 
 -16   2   6    16409.71    14968.14   1097.25 o 
 -14   2   6     7799.87     7805.89    531.94 o 
 -12   2   6    51310.55    47209.55   1151.22 o 
 -10   2   6   119887.18   116182.78   2053.07 o 
  -8   2   6    24252.97    24811.30    383.82 o 
  -6   2   6     8154.90     8744.06    199.86 o 
  -4   2   6    13487.72    14992.76    297.65 o 
  -2   2   6   165732.00   185851.59   3263.63 o 
   0   2   6     4147.19     3586.37    181.77 o 
   2   2   6   142049.59   151432.53   3326.06 o 
   4   2   6    12179.48    12608.61    299.54 o 
   6   2   6     7362.84     9709.25    240.48 o 
   8   2   6      586.42      594.09    113.24 o 
  10   2   6      545.88      558.84    104.27 o 
  12   2   6     3735.69     3544.60    246.88 o 
  14   2   6    11226.55    11237.73    613.72 o 
  16   2   6     2302.14     2584.17    456.07 o 
  18   2   6       12.04      220.23    343.87 o 
  20   2   6      434.67      345.10    430.56 o 
  22   2   6      518.66      399.21    451.28 o 
 -21   3   6       19.71     -312.42    328.61 o 
 -19   3   6    22911.41    23215.18   1031.31 o 
 -17   3   6      586.33      153.89    297.57 o 
 -15   3   6     1510.72     1350.03    338.51 o 
 -13   3   6      480.56      493.47    239.64 o 
 -11   3   6     2305.02     2086.42    185.24 o 
  -9   3   6   155221.44   155709.36   1688.34 o 
  -7   3   6    35388.49    35535.57    580.18 o 
  -5   3   6     3706.07     3778.36    172.00 o 
  -3   3   6    29839.11    26811.84    538.56 o 
  -1   3   6   100032.23   100276.32   1567.06 o 
   1   3   6    58849.80    58316.14   1200.52 o 
   3   3   6    44659.02    45004.91    701.37 o 
   5   3   6      250.06      255.85     85.80 o 
   7   3   6   153627.56   151603.22   1669.83 o 
   9   3   6   281238.78   288617.00   2988.57 o 
  11   3   6     7744.28     8627.14    293.23 o 
  13   3   6    15108.57    15647.16    661.49 o 
  15   3   6    81941.41    79889.29   1807.42 o 
  17   3   6     2335.83     2244.37    438.04 o 
  19   3   6     1027.39     1108.93    431.00 o 
  21   3   6     1600.44     1873.82    540.01 o 
 -22   4   6     8291.67     9042.17   1521.30 o 
 -20   4   6     1273.50      564.86    397.80 o 
 -18   4   6    51782.69    52386.50   1549.67 o 
 -16   4   6    23115.74    22171.86    903.53 o 
 -14   4   6     1438.78     1968.17    352.60 o 
 -12   4   6   133223.73   135733.64   3771.14 o 
 -10   4   6   173994.94   166317.73   1838.94 o 
  -8   4   6    79114.20    79867.43   1129.58 o 
  -6   4   6    23689.32    25484.23    501.58 o 
  -4   4   6   310907.06   308393.84   3577.31 o 
  -2   4   6   139769.20   150554.70   3003.99 o 
   0   4   6   113450.81   112285.93   4142.25 o 
   2   4   6      111.17      238.37    191.29 o 
   4   4   6    14713.07    15601.30    389.74 o 
   6   4   6   109932.77   103747.27   1230.97 o 
   8   4   6      268.98      310.62    120.37 o 
  10   4   6   122507.35   120372.83   1450.34 o 
  12   4   6       23.78      236.74    187.16 o 
  14   4   6    10066.85     9196.79   1604.42 o 
  16   4   6    21344.33    22225.40    936.54 o 
  18   4   6     1274.69      468.97    381.77 o 
  20   4   6     2118.91     1809.19    514.53 o 
  22   4   6     1079.81     1119.60    672.57 o 
 -21   5   6        9.78     -331.07    391.58 o 
 -19   5   6     5568.51     6199.43    671.44 o 
 -17   5   6      509.57      708.47    360.51 o 
 -15   5   6    12264.13    11684.76    690.77 o 
 -13   5   6      289.81       98.60    328.56 o 
 -11   5   6     7623.84     7363.04    350.59 o 
  -9   5   6    53353.77    52753.09    876.09 o 
  -7   5   6       31.39       26.20    106.47 o 
  -5   5   6     4232.85     4111.64    226.62 o 
  -3   5   6    13647.74    11981.53    432.47 o 
  -1   5   6    58067.59    59864.87   3699.41 o 
   1   5   6   200726.50   209507.84   3150.84 o 
   3   5   6    12338.04    13138.30    463.74 o 
   5   5   6    15035.67    17634.63    549.77 o 
   7   5   6    97770.79    93638.86   1372.58 o 
   9   5   6   170755.72   169514.83   2458.64 o 
  11   5   6    10472.73    10962.74    352.91 o 
  13   5   6     1480.17     1472.29    313.82 o 
  15   5   6    53043.06    51801.50   1409.79 o 
  17   5   6     6275.78     6637.70    636.08 o 
  19   5   6      431.55      186.29    402.23 o 
  21   5   6      749.28      -50.75    445.58 o 
 -20   6   6     2284.46     2702.78    567.07 o 
 -18   6   6     1934.33     2094.95    506.77 o 
 -16   6   6     6862.75     7341.51    641.13 o 
 -14   6   6    41783.84    40898.49   1702.21 o 
 -12   6   6    20460.00    20773.78    589.68 o 
 -10   6   6    47133.00    49088.73    879.50 o 
  -8   6   6    27280.41    27913.54    617.41 o 
  -6   6   6     9633.59     9827.45    518.69 o 
  -4   6   6     7977.91     7383.06    384.75 o 
  -2   6   6    26385.86    25336.10   1369.93 o 
   0   6   6     1313.97     1547.22    233.61 o 
   2   6   6     8076.75     7118.20    383.44 o 
   4   6   6     6938.29     7569.86    391.84 o 
   6   6   6    23272.36    24734.71    804.20 o 
   8   6   6    12973.28    13053.00    563.34 o 
  10   6   6     5510.15     5315.21    279.21 o 
  12   6   6     3304.68     3506.45    319.18 o 
  14   6   6     3172.48     2891.65    686.53 o 
  16   6   6      199.70      243.11    310.99 o 
  18   6   6     3057.48     2667.54    509.94 o 
  20   6   6     1389.01     1744.38    543.30 o 
 -21   7   6      660.55      994.98    596.46 o 
 -19   7   6     3677.40     4342.87    775.75 o 
 -17   7   6     9714.67     9922.13    771.11 o 
 -15   7   6       94.42      377.37    580.39 o 
 -13   7   6    31923.40    32006.08   1066.91 o 
 -11   7   6     1970.25     2221.70    316.71 o 
  -9   7   6    63545.83    61496.80   1071.65 o 
  -7   7   6     8383.88     7315.17    351.16 o 
  -5   7   6   183314.77   180465.97   2894.94 o 
  -3   7   6    61656.81    59773.39   1262.10 o 
  -1   7   6    40249.32    41649.25   1630.01 o 
   1   7   6    43304.03    36697.23    933.63 o 
   3   7   6     1253.03      884.68    278.98 o 
   5   7   6   167028.34   164868.84   2720.54 o 
   7   7   6     2329.11     1920.59    286.08 o 
   9   7   6      176.77       93.15    191.36 o 
  11   7   6    75851.84    76955.02   1148.22 o 
  13   7   6    21528.91    22550.69    901.05 o 
  15   7   6      216.54      613.43    733.13 o 
  17   7   6     7071.71     6117.28    650.78 o 
  19   7   6    11763.38    12208.73    894.28 o 
  21   7   6    10099.96     9971.31   1155.07 o 
 -20   8   6    10267.29    11505.72   1081.59 o 
 -18   8   6     2448.64     2235.62    552.43 o 
 -16   8   6     7211.15     7997.76   1302.97 o 
 -14   8   6    41122.67    41930.66   2323.38 o 
 -12   8   6      396.45      807.01    284.01 o 
 -10   8   6     4495.08     4645.74    359.26 o 
  -8   8   6   119998.10   117233.38   2118.91 o 
  -6   8   6    35525.75    35619.46    969.11 o 
  -4   8   6    10485.85     9336.43    508.53 o 
  -2   8   6    42381.74    40124.44   1345.18 o 
   0   8   6    34263.34    30801.48   2245.46 o 
   2   8   6    40577.24    39178.84   1506.37 o 
   4   8   6     5296.08     5724.66    431.07 o 
   6   8   6   126434.17   124445.99   2255.90 o 
   8   8   6      985.36     1207.15    275.44 o 
  10   8   6    71208.66    72778.13   1268.30 o 
  12   8   6    10889.94    11196.86    523.52 o 
  14   8   6    27404.27    28590.93   1604.99 o 
  16   8   6     5227.49     5042.57    618.07 o 
  18   8   6     9120.28    10097.48    812.38 o 
  20   8   6     4643.42     6381.11    924.67 o 
 -19   9   6     2937.41     2110.81    534.96 o 
 -17   9   6     3522.32     4362.73    770.28 o 
 -15   9   6      267.87      209.35    358.05 o 
 -13   9   6    14009.15    14520.30    618.51 o 
 -11   9   6      482.58      415.53    263.53 o 
  -9   9   6     6429.32     5916.48    961.52 o 
  -7   9   6     7390.98     6417.54    879.88 o 
  -5   9   6      715.46      464.61    234.78 o 
  -3   9   6     1498.39     1880.72    314.11 o 
  -1   9   6     2674.60     2627.74    483.56 o 
   1   9   6     1613.34     1372.06    375.39 o 
   3   9   6    16528.23    16062.01   1124.81 o 
   5   9   6     8195.20     8987.70    541.86 o 
   7   9   6     6014.55     6730.43    496.40 o 
   9   9   6    28119.50    30823.88   1307.51 o 
  11   9   6    24584.55    26461.34   1674.00 o 
  13   9   6     7223.87     8149.42    585.25 o 
  15   9   6     1632.39     1014.42    419.67 o 
  17   9   6     4837.21     5313.77    659.73 o 
  19   9   6     4725.01     4941.13   1104.51 o 
 -18  10   6     4428.80     4760.78    737.29 o 
 -16  10   6     2167.11     1809.16    491.21 o 
 -14  10   6      655.93      371.25    361.47 o 
 -12  10   6    23160.73    23351.81   1259.53 o 
 -10  10   6    13591.00    13586.22   1020.68 o 
  -8  10   6     2059.35     1960.75    731.64 o 
  -6  10   6      526.91      287.91    301.94 o 
  -4  10   6    56815.20    56713.89   1399.46 o 
  -2  10   6     6020.07     5711.75    482.75 o 
   0  10   6     2939.46     2575.06    362.76 o 
   2  10   6      795.63     1069.02    300.79 o 
   4  10   6     6392.01     5980.59    536.64 o 
   6  10   6     3410.20     2651.93    425.60 o 
   8  10   6       13.89      179.64    269.39 o 
  10  10   6     5161.13     5663.89    512.24 o 
  12  10   6      866.22      -12.53    263.76 o 
  14  10   6      114.79      332.30    444.54 o 
  16  10   6      848.61      452.08    586.39 o 
  18  10   6       10.83      665.66    672.59 o 
 -17  11   6    10505.13     9739.87   1168.32 o 
 -15  11   6    11573.03    11531.35   1200.30 o 
 -13  11   6     4143.58     5104.06    732.71 o 
 -11  11   6     1194.25      829.52    502.23 o 
  -9  11   6    21889.88    21936.85   1214.51 o 
  -7  11   6     1659.49     1350.18    345.40 o 
  -5  11   6     7539.78     6660.89    555.00 o 
  -3  11   6    19413.44    18820.65    860.34 o 
  -1  11   6      604.40      799.90    299.29 o 
   1  11   6    10971.46    10366.98    688.19 o 
   3  11   6       21.40      325.45    270.87 o 
   5  11   6      126.34      474.39    294.51 o 
   7  11   6    46152.29    47118.05   1335.81 o 
   9  11   6    18698.08    19165.82    841.58 o 
  11  11   6     3281.50     4885.31    802.37 o 
  13  11   6      414.45      238.23    326.88 o 
  15  11   6    20964.35    22510.54   1420.13 o 
  17  11   6     1113.61     1745.60    683.41 o 
 -16  12   6      134.04      765.15    579.53 o 
 -14  12   6     1163.74     1915.69    682.74 o 
 -12  12   6    14006.33    15053.57   1199.65 o 
 -10  12   6    14984.80    13510.99   1116.65 o 
  -8  12   6     7703.38     7422.16    622.23 o 
  -6  12   6      675.23      152.74    292.72 o 
  -4  12   6    65510.05    67108.63   1669.20 o 
  -2  12   6     4738.28     4415.09    502.66 o 
   0  12   6     1361.82     1206.87    634.81 o 
   2  12   6     1041.18     1156.33    354.07 o 
   4  12   6     6928.38     7665.57   1401.13 o 
   6  12   6     4398.19     5230.67   1094.08 o 
   8  12   6      296.23       80.36    330.21 o 
  10  12   6    19567.79    19967.17   1360.15 o 
  12  12   6      574.48      746.12    368.12 o 
  14  12   6      574.19      516.95    567.06 o 
  16  12   6     3830.27     4121.73    726.71 o 
 -15  13   6     3578.61     3097.06    710.82 o 
 -11  13   6     2041.98     3486.55    732.18 o 
  -9  13   6      471.03      585.14    387.69 o 
  -7  13   6      189.43     -298.80    298.80 o 
  -5  13   6     1563.33     1299.76    398.76 o 
  -3  13   6      681.46      125.52    313.95 o 
  -1  13   6       23.90       73.67    320.13 o 
   1  13   6    14943.07    13503.71    808.90 o 
   3  13   6     3217.39     3206.19    488.67 o 
   5  13   6      947.47     1096.42    397.03 o 
   7  13   6     3081.17     3540.49    539.69 o 
   9  13   6    10462.05    10657.20    771.24 o 
  11  13   6       52.54     -102.66    562.40 o 
  13  13   6      353.57      784.68    644.85 o 
 -12  14   6       56.90     -444.40    530.52 o 
 -10  14   6     1120.95      946.59    601.01 o 
  -8  14   6     5529.06     6284.72    675.64 o 
  -6  14   6     2073.55     1690.23    494.21 o 
  -4  14   6      155.77      253.05    337.03 o 
  -2  14   6    13900.95    13211.54    842.48 o 
   0  14   6     4351.88     4725.33    598.86 o 
   2  14   6      879.83     1227.64    505.93 o 
   4  14   6     2888.31     2529.88    480.91 o 
   6  14   6    18206.56    18844.49    976.51 o 
   8  14   6       10.98      -96.21    387.54 o 
  10  14   6     4940.89     5596.26    954.80 o 
  12  14   6     1556.32     1913.60    680.85 o 
 -11  15   6       95.36     -455.54    455.54 o 
  -9  15   6    18955.11    22370.91   1537.72 o 
  -7  15   6      101.84      170.55    653.76 o 
  -5  15   6    10077.76    10900.17   1023.67 o 
  -3  15   6     6727.33     8837.04    788.10 o 
  -1  15   6    13226.87    13513.17    922.54 o 
   1  15   6     4322.87     4104.03    617.49 o 
   3  15   6      997.05      637.38    404.72 o 
   5  15   6    10720.87    10175.77   1047.20 o 
   7  15   6     3126.15     3746.25    616.31 o 
   9  15   6     3152.83     2237.98    740.08 o 
  11  15   6     9085.21     8975.50   1181.82 o 
  -8  16   6     8743.46     9345.07   1852.38 o 
  -6  16   6     1354.40     1027.95    483.35 o 
  -4  16   6     7045.89     8397.89   1489.22 o 
  -2  16   6     3957.96     3781.75    831.85 o 
   0  16   6    16636.56    17144.72   1079.74 o 
   2  16   6       41.59       21.70    397.60 o 
   4  16   6       18.16      -28.55    427.36 o 
   6  16   6    11336.12    11666.34   1040.51 o 
   8  16   6       14.73      230.30    487.46 o 
  -5  17   6      507.56      102.72    575.73 o 
  -3  17   6     4929.17     4712.72   1009.25 o 
  -1  17   6      625.33     1571.31    802.04 o 
 -21   1   7     2262.46     1932.24    517.40 o 
 -19   1   7       96.32       38.29    323.08 o 
 -17   1   7        4.78     -228.94    228.94 o 
 -15   1   7      403.75      878.39    271.73 o 
 -13   1   7        1.05      262.47    228.33 o 
 -11   1   7      501.67      691.30    296.83 o 
  -9   1   7     2494.17     3036.86    164.24 o 
  -7   1   7      158.21      101.31    146.15 o 
  -5   1   7     3189.77     3478.61    193.20 o 
  -3   1   7     2089.90     2513.16    228.65 o 
  -1   1   7     9082.05     9357.90    450.14 o 
   1   1   7     4899.68     5312.42    214.01 o 
   3   1   7     1155.71      938.01     79.15 o 
   5   1   7      540.39      521.01    118.89 o 
   7   1   7     5719.97     5739.95    256.84 o 
   9   1   7     2226.84     2407.58    148.17 o 
  11   1   7      116.12      290.69    102.29 o 
  13   1   7     2767.32     2705.57    359.18 o 
  15   1   7     3031.82     3366.50    457.49 o 
  17   1   7      567.28      704.52    386.57 o 
  19   1   7      623.58     1060.19    420.99 o 
  21   1   7      116.44      920.99    490.97 o 
 -22   2   7       74.28     -395.00    408.42 o 
 -20   2   7     1878.47     1924.81    493.23 o 
 -18   2   7      602.07      634.47    339.09 o 
 -16   2   7      264.73      662.82    279.58 o 
 -14   2   7     2803.89     3132.00    387.45 o 
 -12   2   7     9695.61    10104.69    932.12 o 
 -10   2   7      292.05      228.66    109.10 o 
  -8   2   7     1109.59     1189.00    120.27 o 
  -6   2   7    10734.08    10556.38    230.44 o 
  -4   2   7      961.46      916.38     93.10 o 
  -2   2   7     3790.53     3992.61    150.01 o 
   0   2   7    14127.47    16640.79    587.40 o 
   2   2   7    17388.07    18673.73    453.89 o 
   4   2   7    10037.42    10134.40    230.39 o 
   6   2   7    13930.11    13939.95    300.05 o 
   8   2   7    15173.00    15871.68    615.65 o 
  10   2   7      149.11      317.02    122.62 o 
  12   2   7       50.18       20.16    287.87 o 
  14   2   7       48.77     -219.54    219.54 o 
  16   2   7      173.55      323.05    292.00 o 
  18   2   7      412.63      434.24    362.72 o 
  20   2   7       22.73     -528.45    533.97 o 
  22   2   7      107.73     -416.52    416.52 o 
 -21   3   7     2167.96     2351.69    854.00 o 
 -19   3   7      100.36      539.92    371.26 o 
 -17   3   7      880.66     1412.25    376.92 o 
 -15   3   7       12.30      306.07    249.22 o 
 -13   3   7        4.72      473.43    220.21 o 
 -11   3   7     1642.23     1349.55    255.66 o 
  -9   3   7     5595.65     5333.28    353.78 o 
  -7   3   7     1494.22     1478.51    186.27 o 
  -5   3   7     5339.32     5522.36    227.83 o 
  -3   3   7     2530.99     2938.54    154.77 o 
  -1   3   7     1916.31     1649.78    167.56 o 
   1   3   7     3174.05     2866.64    197.09 o 
   3   3   7       24.02      332.16    114.29 o 
   5   3   7    13382.03    13881.26    298.65 o 
   7   3   7     1237.75     1187.24    182.03 o 
   9   3   7     2532.83     4441.65    538.22 o 
  11   3   7     4567.30     4017.46    211.48 o 
  13   3   7       69.16      195.17    230.39 o 
  15   3   7     1265.53     1846.78    368.02 o 
  17   3   7     1760.75     2172.88    446.42 o 
  19   3   7      992.10      753.40    431.94 o 
  21   3   7     3936.76     4122.67    662.86 o 
 -22   4   7       56.48      603.00    797.54 o 
 -20   4   7        4.87      561.79    404.78 o 
 -18   4   7     2552.57     3969.82    559.67 o 
 -16   4   7    14247.28    14870.89   1107.95 o 
 -14   4   7     1948.71     1562.58    330.47 o 
 -12   4   7     8966.01     9375.81   1074.69 o 
 -10   4   7     1969.47     1897.21    270.82 o 
  -8   4   7       41.14     -214.45    303.01 o 
  -6   4   7     6858.49     6239.91    245.08 o 
  -4   4   7    10702.63    10182.31    873.87 o 
  -2   4   7     3308.70     3337.36    233.37 o 
   0   4   7    30798.47    30931.42   1254.07 o 
   2   4   7     8173.11     9841.42    946.79 o 
   4   4   7    24313.16    25161.68    629.17 o 
   6   4   7     1574.17     1666.19    147.52 o 
   8   4   7     1290.77     1731.60    190.12 o 
  10   4   7       22.37      284.40    126.16 o 
  12   4   7     3650.49     3450.00    282.00 o 
  14   4   7        7.92      192.65    245.73 o 
  16   4   7      453.69      695.34    405.78 o 
  18   4   7      106.31      469.36    409.61 o 
  20   4   7      401.12      347.11    458.64 o 
  22   4   7      484.06      726.51    686.62 o 
 -21   5   7      665.29      913.39    457.82 o 
 -19   5   7     1611.22     1538.14    478.44 o 
 -17   5   7      118.60      500.82    363.21 o 
 -15   5   7        4.93       48.47    260.36 o 
 -13   5   7     2810.44     2808.29    391.48 o 
 -11   5   7     1774.41     1690.10    223.98 o 
  -9   5   7    20446.88    19344.29    473.75 o 
  -7   5   7     3702.05     3095.06    212.80 o 
  -5   5   7    11193.63    10275.07    330.48 o 
  -3   5   7    10337.28     9341.82    389.06 o 
  -1   5   7    32213.50    27781.50    905.74 o 
   1   5   7      181.95     -133.01    133.01 o 
   3   5   7    23808.35    23779.82    675.43 o 
   5   5   7     7503.62     7126.16    362.12 o 
   7   5   7    27554.94    26554.89    608.68 o 
   9   5   7    18961.73    17948.19    431.01 o 
  11   5   7     7167.02     7460.19    321.99 o 
  13   5   7    11265.95    12212.53    633.30 o 
  15   5   7     1857.13     2651.67    417.09 o 
  17   5   7     6163.80     5395.01    588.14 o 
  19   5   7     3387.89     3128.61    688.57 o 
  21   5   7      198.01      608.90    472.05 o 
 -20   6   7       66.40      430.32    439.50 o 
 -18   6   7     9934.21     9735.33    765.30 o 
 -16   6   7     6646.98     7301.41    647.83 o 
 -14   6   7     5473.69     6466.54    742.20 o 
 -12   6   7     3657.86     3983.67    305.59 o 
 -10   6   7     4708.62     4514.06    275.05 o 
  -8   6   7    32310.47    30264.94    645.30 o 
  -6   6   7     6364.32     5449.70    281.89 o 
  -4   6   7     2652.50     2915.25    332.98 o 
  -2   6   7     9599.88     9864.91    449.50 o 
   0   6   7    29259.28    31994.68    904.22 o 
   2   6   7    17421.15    16706.75    559.72 o 
   4   6   7    13159.80    13007.76    502.41 o 
   6   6   7     5771.92     5575.38    362.84 o 
   8   6   7      863.79      626.00    142.08 o 
  10   6   7    15933.14    15093.29    421.29 o 
  12   6   7    28266.45    27091.32    719.99 o 
  14   6   7      185.77       39.12    312.44 o 
  16   6   7     1405.85     1132.79    401.90 o 
  18   6   7     1425.42     1218.55    451.49 o 
  20   6   7       37.62       79.92    466.09 o 
 -21   7   7     6008.74     7650.00   1207.79 o 
 -19   7   7     8069.12     8084.90    790.31 o 
 -17   7   7     1128.63     2141.12    473.31 o 
 -15   7   7      354.62      638.88    345.16 o 
 -13   7   7       83.34      626.98    425.01 o 
 -11   7   7     1488.92     1245.11    247.62 o 
  -9   7   7    18469.41    17026.64    517.41 o 
  -7   7   7     2305.10     2148.25    236.72 o 
  -5   7   7        2.14     -169.98    169.98 o 
  -3   7   7     2193.21     1970.40    280.37 o 
  -1   7   7     7676.09     7630.40    430.97 o 
   1   7   7    12548.66    11759.24    675.80 o 
   3   7   7      493.12      334.88    196.21 o 
   5   7   7        7.04      -81.37    186.71 o 
   7   7   7     1738.83     1797.78    282.49 o 
   9   7   7     6975.62     6440.48    309.52 o 
  11   7   7     1564.10     1505.09    283.18 o 
  13   7   7     5268.86     5839.95    410.25 o 
  15   7   7     6762.07     8821.21    660.37 o 
  17   7   7     6339.94     7757.47    696.35 o 
  19   7   7     3828.07     3482.20    638.12 o 
  21   7   7     4697.31     3417.85    815.19 o 
 -20   8   7      408.31      392.03    441.44 o 
 -18   8   7      437.06      319.75    391.62 o 
 -16   8   7     1107.87     1634.65    437.42 o 
 -14   8   7     2175.22     3215.57    483.26 o 
 -12   8   7     1405.91     1573.32    313.27 o 
 -10   8   7      259.48      388.28    208.07 o 
  -8   8   7    20598.33    19488.79    708.16 o 
  -6   8   7    22134.04    21282.48    733.33 o 
  -4   8   7    14370.28    12442.92    555.49 o 
  -2   8   7    27624.07    25748.53    814.01 o 
   0   8   7    17452.66    15770.55    627.98 o 
   2   8   7    15353.81    14506.27    602.33 o 
   4   8   7    19067.04    17446.32    675.76 o 
   6   8   7    10257.63    10220.18    536.57 o 
   8   8   7     1395.93      698.77    252.55 o 
  10   8   7     3143.28     3579.76    309.76 o 
  12   8   7     1909.30     3100.17    473.46 o 
  14   8   7     2238.83     3327.40    509.99 o 
  16   8   7     3108.58     3025.18    655.26 o 
  18   8   7      170.06      111.86    611.56 o 
  20   8   7       63.18      766.19    517.21 o 
 -19   9   7     1509.61     1822.91    495.04 o 
 -17   9   7      475.06      698.46    463.90 o 
 -15   9   7     2152.55     1592.78    449.57 o 
 -13   9   7       73.64      202.45    308.66 o 
 -11   9   7      893.04     1235.49   1188.43 o 
  -9   9   7     9138.10     8038.10    669.05 o 
  -7   9   7     2536.62     2794.63    367.61 o 
  -5   9   7     3350.00     2685.15    404.10 o 
  -3   9   7     3412.51     2972.03    355.82 o 
  -1   9   7     2839.00     2737.60    354.20 o 
   1   9   7      312.39      368.91    234.28 o 
   3   9   7        8.34     -156.66    179.75 o 
   5   9   7      530.39      515.67    251.04 o 
   7   9   7       60.37      174.00    220.55 o 
   9   9   7      545.54      364.03    256.05 o 
  11   9   7      164.98      329.25    410.96 o 
  13   9   7      228.43      467.26    286.61 o 
  15   9   7     6990.26     6668.56    650.40 o 
  17   9   7    12313.37    14307.12    904.48 o 
  19   9   7     1122.46      688.33    615.97 o 
 -18  10   7      869.99     -368.07    368.07 o 
 -16  10   7      218.17      641.56    401.79 o 
 -14  10   7     2796.63     2525.77    488.25 o 
 -12  10   7        8.07      716.33    389.11 o 
 -10  10   7     4392.66     3048.41    610.44 o 
  -8  10   7      109.45      292.73    272.64 o 
  -6  10   7      973.52     1015.80    293.28 o 
  -4  10   7    32261.55    30455.93   3302.72 o 
  -2  10   7    38893.56    39879.10   1155.07 o 
   0  10   7     4391.58     4153.50    433.68 o 
   2  10   7    11232.90    11196.06    631.26 o 
   4  10   7     8077.25     8060.75    555.56 o 
   6  10   7      357.33      643.03    278.18 o 
   8  10   7       14.27     -144.84    246.79 o 
  10  10   7     3607.69     3961.12    454.91 o 
  12  10   7     2670.71     3064.55    643.51 o 
  14  10   7     3278.08     4845.32    775.57 o 
  16  10   7       41.23      612.31    565.18 o 
  18  10   7      481.56      171.22    576.61 o 
 -17  11   7      445.07     -401.38    476.20 o 
 -15  11   7      858.45       38.83    605.14 o 
 -13  11   7      224.19      281.42    395.42 o 
 -11  11   7     1197.85     2190.13    603.06 o 
  -9  11   7     8117.65     9070.63    615.04 o 
  -7  11   7     8141.01     7053.88    753.35 o 
  -5  11   7      490.82       33.95    267.60 o 
  -3  11   7      158.31       87.22    258.88 o 
  -1  11   7     1929.54     2214.60    367.38 o 
   1  11   7     1927.55     2192.99    402.75 o 
   3  11   7    12909.00    12444.38    710.45 o 
   5  11   7     1666.94     1357.16    337.50 o 
   7  11   7     2850.16     3275.82    488.54 o 
   9  11   7      449.29      673.94    334.59 o 
  11  11   7     3806.59     3378.90    706.69 o 
  13  11   7     1391.11      579.18    415.42 o 
  15  11   7     9152.49     9025.81   1007.98 o 
  17  11   7     5107.19     5857.29    892.42 o 
 -16  12   7     5511.47     7389.44   1055.73 o 
 -14  12   7       15.78      436.00    540.74 o 
 -12  12   7     5768.02     5579.82    839.83 o 
 -10  12   7      460.46     1357.92    540.75 o 
  -8  12   7       82.93       94.74    317.42 o 
  -6  12   7    15587.61    14389.67    762.39 o 
  -4  12   7    28807.59    28290.91   1039.61 o 
  -2  12   7    25765.86    25125.98    975.02 o 
   0  12   7    14717.39    14111.92    783.69 o 
   2  12   7    17265.24    19600.16    879.73 o 
   4  12   7     2980.82     3747.31    833.46 o 
   6  12   7     4566.98     4040.49    508.67 o 
   8  12   7      629.44      789.40    367.35 o 
  10  12   7     2100.72     2547.23    683.03 o 
  12  12   7     4279.90     4680.69    566.92 o 
  14  12   7      466.79      496.98    594.45 o 
 -15  13   7      126.90      593.96    430.39 o 
 -11  13   7       52.55      817.24    512.44 o 
  -9  13   7     7444.45     8206.02    692.10 o 
  -7  13   7     4889.32     5071.61    578.38 o 
  -5  13   7      919.64     1136.88    502.94 o 
  -3  13   7       38.63     -145.97    459.57 o 
  -1  13   7      907.05      772.17    357.25 o 
   1  13   7     2095.87     1981.55    429.16 o 
   3  13   7     8082.97     7244.34    648.20 o 
   5  13   7     2249.96     2682.63    487.58 o 
   7  13   7      682.80      303.16    355.58 o 
   9  13   7     1889.89     2000.84    543.72 o 
  11  13   7       68.46      233.81    566.60 o 
  13  13   7     2009.35     3084.15    507.80 o 
 -12  14   7      156.91     -500.40    500.40 o 
 -10  14   7        3.83      303.62    525.92 o 
  -8  14   7     1871.15     1903.29    492.32 o 
  -6  14   7     4816.75     4308.22   1025.80 o 
  -4  14   7    11455.94    10846.12    794.84 o 
  -2  14   7    22862.73    24653.18   1083.64 o 
   0  14   7     7488.83     6488.17    670.23 o 
   2  14   7      757.52      392.11    357.74 o 
   4  14   7      849.64     1007.58    446.28 o 
   6  14   7     4968.29     5154.62    636.78 o 
   8  14   7      527.92      146.18    415.75 o 
  10  14   7      878.63     1762.34    700.13 o 
  12  14   7     3489.59     2901.40    661.39 o 
 -11  15   7      125.54     -474.69    474.69 o 
  -9  15   7     4452.85     5774.98    928.66 o 
  -7  15   7       73.81      413.22    420.32 o 
  -5  15   7       24.49       18.54    520.94 o 
  -3  15   7       46.17      192.38    391.59 o 
  -1  15   7      530.01      280.53    399.43 o 
   1  15   7     1937.44     2191.12    543.60 o 
   3  15   7     1463.70     1430.11    641.37 o 
   5  15   7      675.05      575.96    438.98 o 
   7  15   7      918.86      969.94    471.44 o 
   9  15   7       51.72     -400.96    585.09 o 
  11  15   7       25.16     -604.91    604.91 o 
  -8  16   7     3502.95     3688.14   1398.83 o 
  -6  16   7     1444.09     1329.73    490.03 o 
  -4  16   7     5849.64     5745.26    831.26 o 
  -2  16   7    12340.17    12614.34    926.74 o 
   0  16   7     9490.10    11222.61   1133.32 o 
   2  16   7      711.18      954.36    483.40 o 
   4  16   7     5045.55     6007.69    757.96 o 
   6  16   7     2239.02     3204.10    576.42 o 
   8  16   7        4.23      895.83    623.98 o 
  -5  17   7       21.84     -188.28    519.77 o 
  -3  17   7       49.14     -123.45    613.04 o 
 -22   0   8     6396.12     5126.36    970.41 o 
 -20   0   8     2130.42     2377.53    709.39 o 
 -18   0   8      656.06      527.61    494.72 o 
 -16   0   8    53635.43    50590.17   1940.95 o 
 -14   0   8      760.42     1043.23    391.29 o 
 -12   0   8    17548.30    14768.90    854.13 o 
 -10   0   8    63030.68    64828.84   1869.40 o 
  -8   0   8     2861.92     2740.84    192.71 o 
  -6   0   8   283381.03   299375.59   4183.96 o 
  -4   0   8      900.60     1546.32    124.60 o 
  -2   0   8   110122.92   116010.63   2400.38 o 
   0   0   8   358425.41   441039.47   8431.06 o 
   2   0   8     7061.30     7354.20    293.60 o 
   4   0   8   288041.53   298077.16   4167.95 o 
   6   0   8   104891.34    98700.16   1577.30 o 
   8   0   8    11617.01    10540.65    439.63 o 
  10   0   8    69989.98    73835.38   1338.18 o 
  12   0   8   159358.36   157441.83   3847.53 o 
  14   0   8    16820.09    17212.30   1026.73 o 
  16   0   8     8237.91     8886.22    883.64 o 
  18   0   8     3726.60     4431.57    801.31 o 
  20   0   8      337.27     1366.01    641.38 o 
  22   0   8    12633.24    14207.33   1362.96 o 
 -21   1   8    21390.00    19245.63   1007.54 o 
 -19   1   8     7297.51     7443.14    678.79 o 
 -17   1   8       22.46       48.52    429.41 o 
 -15   1   8    56202.81    55011.32   1849.25 o 
 -13   1   8    81625.23    77911.24   1648.27 o 
 -11   1   8     1144.20      636.09    196.73 o 
  -9   1   8     1859.76     1837.56    141.93 o 
  -7   1   8   273987.25   281010.38   3605.52 o 
  -5   1   8     9151.32     9432.99    206.32 o 
  -3   1   8    19389.09    22304.71    501.42 o 
  -1   1   8    69873.67    80763.43   1436.79 o 
   1   1   8   165906.75   167176.81   3579.46 o 
   3   1   8    26875.30    24625.94    359.75 o 
   5   1   8     3214.44     5283.21    175.51 o 
   7   1   8    33735.16    33946.31    958.25 o 
   9   1   8    65902.05    70495.91    950.09 o 
  11   1   8     3870.06     4063.62    197.13 o 
  13   1   8    61775.08    59731.53   1392.53 o 
  15   1   8     1160.80     1061.92    301.22 o 
  17   1   8    23520.24    22868.80    947.54 o 
  19   1   8       35.99      139.73    362.75 o 
  21   1   8     1982.58     2053.70    575.08 o 
 -22   2   8       79.59       29.53    402.41 o 
 -20   2   8     8331.07     7991.64    725.91 o 
 -18   2   8     2626.73     2380.70    460.35 o 
 -16   2   8     3030.40     2982.87    668.24 o 
 -14   2   8        6.92       -6.39    227.22 o 
 -12   2   8     7714.87     8614.12    488.84 o 
 -10   2   8      627.94      760.12    137.33 o 
  -8   2   8     2485.53     2757.85    165.83 o 
  -6   2   8    70793.91    72550.24   1197.43 o 
  -4   2   8      182.51      233.54     92.14 o 
  -2   2   8      350.57       74.70     63.97 o 
   0   2   8     1054.12     1576.44    182.46 o 
   2   2   8    29427.14    28886.21    458.54 o 
   4   2   8   149622.70   163229.47   1714.67 o 
   6   2   8   124817.43   130390.11   1440.68 o 
   8   2   8    11361.10    10827.87    286.26 o 
  10   2   8    55167.46    55850.34    787.59 o 
  12   2   8    64941.98    65846.91   1109.13 o 
  14   2   8     8136.01     8838.43    561.90 o 
  16   2   8      838.60     1145.70    335.64 o 
  18   2   8     1935.40     1444.49    413.18 o 
  20   2   8     1628.39     1184.30    487.54 o 
  22   2   8       61.17     -298.24    513.31 o 
 -21   3   8      328.64     1004.81    450.97 o 
 -19   3   8     9009.58     7448.55    687.31 o 
 -17   3   8    65379.59    63026.89   1649.22 o 
 -15   3   8     6059.03     6528.94    529.68 o 
 -13   3   8    46225.07    42374.76   1134.03 o 
 -11   3   8   143015.44   142062.98   2491.33 o 
  -9   3   8    30149.86    30770.77    613.89 o 
  -7   3   8    48751.47    45827.07    710.01 o 
  -5   3   8    14346.64    15467.65    446.52 o 
  -3   3   8    29739.82    31357.27    984.13 o 
  -1   3   8   146342.75   150272.17   2250.51 o 
   1   3   8     3551.51     3791.18    227.28 o 
   3   3   8      162.75      221.25    140.77 o 
   5   3   8     6098.99     5957.91    200.79 o 
   7   3   8   211784.97   212248.66   2254.28 o 
   9   3   8       17.42      -38.43     98.16 o 
  11   3   8    24441.43    23728.81    481.21 o 
  13   3   8     2174.90     3650.61    668.14 o 
  15   3   8     3419.89     3010.28    427.26 o 
  17   3   8     3695.30     3698.36    520.81 o 
  19   3   8      509.57      203.64    395.84 o 
  21   3   8     5155.90     5672.39    725.52 o 
 -22   4   8     3996.55     3326.65    617.14 o 
 -20   4   8    15481.52    16637.86   2580.33 o 
 -18   4   8    26477.02    27119.18   1472.44 o 
 -16   4   8    31215.56    29265.31   1038.87 o 
 -14   4   8     1624.24     1646.85    331.28 o 
 -12   4   8    82594.58    78206.42   1724.36 o 
 -10   4   8     3172.47     2952.48    176.37 o 
  -8   4   8    90825.39    87505.26   1313.61 o 
  -6   4   8    19970.63    22436.64    470.47 o 
  -4   4   8    92139.48    97536.90   1308.41 o 
  -2   4   8    69147.77    68202.06   1427.80 o 
   0   4   8      133.48      170.23    114.05 o 
   2   4   8   426518.75   448224.47   6229.55 o 
   4   4   8    12690.15    12205.56    480.62 o 
   6   4   8    16738.12    16214.00    363.24 o 
   8   4   8   421921.03   430195.03   4349.16 o 
  10   4   8    40730.52    42370.41    973.10 o 
  12   4   8       27.36      -59.11    148.30 o 
  14   4   8    25760.13    25001.05    900.14 o 
  16   4   8    36344.81    36087.68   1180.71 o 
  18   4   8    12201.25    12384.74    811.86 o 
  20   4   8     5210.62     5469.06    697.40 o 
  22   4   8     6730.17     6931.40   1072.75 o 
 -21   5   8     1986.83     1782.74    506.57 o 
 -19   5   8     4041.09     4268.70    613.00 o 
 -17   5   8    40496.65    38043.72   1270.25 o 
 -15   5   8    13240.03    11717.37    755.35 o 
 -13   5   8    29207.68    27341.76    927.49 o 
 -11   5   8    95277.73    95848.29   1482.03 o 
  -9   5   8    40196.88    40419.77    737.17 o 
  -7   5   8    23775.57    22947.31    513.02 o 
  -5   5   8    29281.93    29050.43    579.73 o 
  -3   5   8    62207.39    64197.77   1213.00 o 
  -1   5   8   125211.28   117709.67   1942.44 o 
   1   5   8   160322.53   164141.69   2570.41 o 
   3   5   8    33877.87    30399.54    760.50 o 
   5   5   8      125.09       47.14    167.29 o 
   7   5   8   184492.83   179965.59   2021.13 o 
   9   5   8     2058.45     2189.06    197.65 o 
  11   5   8    11524.12    11826.97    371.77 o 
  13   5   8      467.23     1088.87    277.52 o 
  15   5   8    15015.00    14256.30    733.83 o 
  17   5   8     1011.28     1018.29    396.70 o 
  19   5   8      231.57      524.30    446.69 o 
  21   5   8     2618.61     1819.65    571.09 o 
 -20   6   8        2.83      -37.85    407.08 o 
 -18   6   8     3064.40     3451.71    632.68 o 
 -16   6   8      517.14     1073.53    368.01 o 
 -14   6   8     5081.66     5078.31    513.47 o 
 -12   6   8        2.79       94.32    159.86 o 
 -10   6   8    16383.95    16012.47    465.23 o 
  -8   6   8     7160.23     6499.52    310.17 o 
  -6   6   8    19226.12    17745.00    888.41 o 
  -4   6   8    10008.31    11041.38    540.89 o 
  -2   6   8   136560.14   135103.91   6653.74 o 
   0   6   8    15089.37    15799.44    549.38 o 
   2   6   8     4139.97     3979.37    318.28 o 
   4   6   8   131338.30   135756.89   2477.12 o 
   6   6   8    45267.34    42333.93   1756.46 o 
   8   6   8    17082.38    17231.70    563.73 o 
  10   6   8     2859.07     3494.28    247.46 o 
  12   6   8    44047.04    44047.20    952.27 o 
  14   6   8     8936.38     8811.68    606.48 o 
  16   6   8      603.92      423.77    346.03 o 
  18   6   8        7.83     -218.69    378.16 o 
  20   6   8     3243.88     4026.69    657.79 o 
 -21   7   8    14869.77    16415.02   1546.04 o 
 -19   7   8     1092.07     1122.79    490.66 o 
 -17   7   8     1195.31     1084.09    410.59 o 
 -15   7   8    22269.44    23851.41    995.61 o 
 -13   7   8    81188.01    81465.41   1869.91 o 
 -11   7   8      309.03      265.19    197.21 o 
  -9   7   8     1680.68     1843.43    320.56 o 
  -7   7   8   104006.97   100960.25   1513.29 o 
  -5   7   8       82.77     -110.23    158.23 o 
  -3   7   8    49009.04    44672.15   1054.36 o 
  -1   7   8    25245.04    24631.08    743.53 o 
   1   7   8      236.44      260.16    173.80 o 
   3   7   8   105199.20   105617.01   1937.13 o 
   5   7   8      145.99       -4.87    187.75 o 
   7   7   8    45120.00    44063.71   1081.64 o 
   9   7   8    27040.25    27268.97    704.02 o 
  11   7   8    59019.43    60908.66    987.47 o 
  13   7   8    26490.84    26497.83    758.15 o 
  15   7   8      144.29      638.05    326.04 o 
  17   7   8    20169.38    20035.89    983.22 o 
  19   7   8       40.55      -10.12    436.79 o 
  21   7   8      986.27     1777.53    613.30 o 
 -20   8   8      325.33     -300.24    384.46 o 
 -18   8   8      309.27      -71.99    386.27 o 
 -16   8   8    15127.78    15845.96    906.73 o 
 -14   8   8       99.24       28.29    293.35 o 
 -12   8   8     4614.75     4847.69    543.12 o 
 -10   8   8    19714.22    20215.67    589.68 o 
  -8   8   8    11078.67    10288.21    534.34 o 
  -6   8   8    17367.49    17792.57    676.56 o 
  -4   8   8     2946.69     2465.45    319.18 o 
  -2   8   8   110851.79   104045.81   1957.96 o 
   0   8   8     4094.50     4685.89    402.38 o 
   2   8   8     4817.84     4569.70    395.85 o 
   4   8   8   132071.59   134451.42   3008.86 o 
   6   8   8    97585.59    99006.60   1929.48 o 
   8   8   8     9309.97    10381.47    554.02 o 
  10   8   8      305.87      286.02    232.97 o 
  12   8   8    57684.03    58408.37   1228.11 o 
  14   8   8     3340.07     3569.62    499.93 o 
  16   8   8      538.76      809.67    419.29 o 
  18   8   8     3789.35     3862.43    631.09 o 
  20   8   8       28.13     -205.66    421.33 o 
 -19   9   8      347.91      395.75    404.60 o 
 -17   9   8       30.63      203.08    602.70 o 
 -15   9   8    21715.20    19840.58   1873.51 o 
 -13   9   8    32034.67    33313.22   1541.77 o 
 -11   9   8      570.68      583.81    273.37 o 
  -9   9   8     5828.72     5895.57    770.57 o 
  -7   9   8    14136.53    14439.59    642.56 o 
  -5   9   8        7.77     -172.60    228.31 o 
  -3   9   8      586.22      476.17    233.41 o 
  -1   9   8       10.56      234.79    290.30 o 
   1   9   8       35.43     -123.74    185.10 o 
   3   9   8     2077.52     2011.44    326.76 o 
   5   9   8       11.99     -202.18    202.18 o 
   7   9   8     4614.81     5406.17    689.93 o 
   9   9   8     4552.42     4542.54    447.59 o 
  11   9   8      339.73      305.97    218.09 o 
  13   9   8     1197.22     1863.87    486.78 o 
  15   9   8      532.47      784.26    476.37 o 
  17   9   8     8614.08     8735.02    779.17 o 
  19   9   8       12.89      856.74    595.59 o 
 -18  10   8     2058.40     2756.91    562.52 o 
 -16  10   8      307.57      273.28    391.26 o 
 -14  10   8      775.48      891.10    402.29 o 
 -12  10   8     4544.19     5258.62    690.05 o 
 -10  10   8      948.81      941.11    457.38 o 
  -8  10   8     1325.69      811.86    314.78 o 
  -6  10   8      569.53      717.90    272.78 o 
  -4  10   8    10260.32    10661.93   1087.45 o 
  -2  10   8      113.07       26.64    226.03 o 
   0  10   8     2777.34     2696.48    384.96 o 
   2  10   8    16922.22    17284.98   1171.44 o 
   4  10   8     3409.58     3043.22    518.74 o 
   6  10   8    16113.62    16243.38    742.57 o 
   8  10   8    15361.92    15973.54    738.91 o 
  10  10   8     3850.85     4081.94    677.30 o 
  12  10   8        1.44      -64.53    270.74 o 
  14  10   8     5881.28     6400.23    811.68 o 
  16  10   8     8389.88     8149.99    986.74 o 
  18  10   8      108.15     -269.87    418.09 o 
 -17  11   8    17057.48    16860.08   1441.09 o 
 -15  11   8      150.27      -50.31    494.53 o 
 -13  11   8       66.99      292.20    387.93 o 
 -11  11   8    49733.85    47291.02   1911.23 o 
  -9  11   8      166.76     -103.55    340.06 o 
  -7  11   8    20841.61    20542.80    851.57 o 
  -5  11   8     4804.46     5225.46    761.20 o 
  -3  11   8    31815.43    30038.55   1018.54 o 
  -1  11   8     5412.70     5155.32    616.09 o 
   1  11   8     7858.24     7643.60    586.42 o 
   3  11   8     9693.42     9211.68    630.41 o 
   5  11   8     1304.98      889.52    310.68 o 
   7  11   8    16462.02    18332.28    834.62 o 
   9  11   8      110.36     -111.20    277.87 o 
  11  11   8     8396.06     9836.26    670.42 o 
  13  11   8     3377.36     3527.73    503.82 o 
  15  11   8     3704.98     4023.56    798.49 o 
 -16  12   8    18006.30    19472.72   1489.73 o 
 -14  12   8       50.34      461.42    545.52 o 
 -12  12   8    22340.59    20549.06   1323.29 o 
 -10  12   8      228.22       35.66    434.60 o 
  -8  12   8     8197.90     8661.01    726.89 o 
  -6  12   8     4544.46     5344.29    547.23 o 
  -4  12   8     8871.00     8517.47    643.18 o 
  -2  12   8     5192.21     4172.29    504.69 o 
   0  12   8     7855.98     7105.77    608.26 o 
   2  12   8    25841.19    24760.61    978.77 o 
   4  12   8      795.02      973.95    346.93 o 
   6  12   8       39.81      -12.61    299.54 o 
   8  12   8    28828.30    30532.56   1116.98 o 
  10  12   8     3322.78     3026.40    733.41 o 
  12  12   8     3085.97     4192.44    646.28 o 
  14  12   8     9210.40     7970.21    926.70 o 
 -11  13   8     4622.49     4438.95    756.70 o 
  -9  13   8     2615.09     2523.63    474.46 o 
  -7  13   8       85.71      -19.77    422.92 o 
  -5  13   8       14.84      327.80    336.60 o 
  -3  13   8     4992.91     4567.32    845.61 o 
  -1  13   8      140.15     -332.77    332.77 o 
   1  13   8      311.74       36.60    435.16 o 
   3  13   8    13748.92    14108.76    833.64 o 
   5  13   8      705.55      305.52    345.71 o 
   7  13   8     4351.96     5101.59    614.53 o 
   9  13   8     1606.35     1747.68    451.95 o 
  11  13   8      354.38      277.58    580.09 o 
  13  13   8     2821.28     2053.87    729.39 o 
 -12  14   8       31.77     -518.42    518.42 o 
 -10  14   8    11646.28    12122.53   1192.63 o 
  -8  14   8     4556.33     4785.60    801.81 o 
  -6  14   8      926.80      429.00    388.01 o 
  -4  14   8     2974.24     2416.33    885.26 o 
  -2  14   8    15902.59    14274.50    875.20 o 
   0  14   8      178.10      392.63    380.16 o 
   2  14   8      521.68      118.05    374.39 o 
   4  14   8     7218.67     6012.17    667.14 o 
   6  14   8     3456.15     2937.38    542.84 o 
   8  14   8     2457.02     3283.14    580.88 o 
  10  14   8      275.71     -234.58    609.15 o 
  12  14   8     4500.50     4204.05    807.98 o 
 -11  15   8     5083.56     5939.51    957.24 o 
  -9  15   8      440.00      485.40    572.46 o 
  -7  15   8    18454.41    21191.37   1075.54 o 
  -5  15   8        6.92      385.69    402.31 o 
  -3  15   8     6750.32     7074.50    733.99 o 
  -1  15   8     6514.39     7071.56    739.63 o 
   1  15   8     9498.13    10442.08   1116.84 o 
   3  15   8     4171.57     4395.45    645.71 o 
   5  15   8     1355.16     1638.65    513.47 o 
   7  15   8     8715.42     9727.95    853.52 o 
   9  15   8    11588.11    11628.41   1334.42 o 
  11  15   8     9599.41    12373.27   1397.32 o 
  -8  16   8     8442.99     8345.26   1189.11 o 
  -6  16   8      110.22      319.99    444.99 o 
  -4  16   8      647.78      342.02    811.00 o 
  -2  16   8    21387.29    24201.83   1176.56 o 
   0  16   8      503.34      320.57    618.87 o 
   2  16   8     4660.26     5111.12   1110.18 o 
   4  16   8     6448.95     7736.11   1670.01 o 
   6  16   8    10772.61    11440.40   1580.88 o 
   8  16   8     6135.06     8160.38   1118.78 o 
 -21   1   9      229.09      341.14    398.99 o 
 -19   1   9     1696.90     1415.56    420.53 o 
 -17   1   9      595.99       71.90    279.60 o 
 -15   1   9        1.35      403.24    247.61 o 
 -13   1   9    12914.51    10832.95    551.20 o 
 -11   1   9     2617.07     1788.44    264.09 o 
  -9   1   9     3936.66     3854.76    254.14 o 
  -7   1   9     8915.56     8176.04    221.70 o 
  -5   1   9      455.00      518.79     76.10 o 
  -3   1   9    27277.90    28635.46    534.80 o 
  -1   1   9     4716.95     4630.91    133.02 o 
   1   1   9     5884.46     6587.23    567.07 o 
   3   1   9     2037.00     1968.16    122.55 o 
   5   1   9     3630.03     4001.59    175.09 o 
   7   1   9     1450.79     1788.52    133.16 o 
   9   1   9      536.20      646.38    107.23 o 
  11   1   9      496.46      532.10    113.80 o 
  13   1   9     5976.91     6439.28    463.38 o 
  15   1   9      601.34      199.76    240.76 o 
  17   1   9        6.83     -148.37    317.77 o 
  19   1   9       22.45     -233.92    334.46 o 
  21   1   9       57.53     -547.51    547.51 o 
 -22   2   9      594.50     1327.38    454.67 o 
 -20   2   9      162.47      130.18    374.36 o 
 -18   2   9     1360.39     1247.23    400.65 o 
 -16   2   9      473.48      850.81    369.30 o 
 -14   2   9     3883.93     4074.01    420.04 o 
 -12   2   9     2190.98     1943.50    417.16 o 
 -10   2   9      514.50      370.83    128.09 o 
  -8   2   9     8994.84     9337.15    293.94 o 
  -6   2   9      188.45       57.70     83.93 o 
  -4   2   9    11473.56    10971.01    267.18 o 
  -2   2   9     4134.84     4908.29    173.07 o 
   0   2   9    21437.44    21376.91   1761.43 o 
   2   2   9     9188.11     9132.31    221.20 o 
   4   2   9      665.82      635.83     88.13 o 
   6   2   9     8552.76     7843.67    233.74 o 
   8   2   9       65.95      214.63    119.87 o 
  10   2   9    11199.72    11057.95    337.38 o 
  12   2   9      482.80      674.63    173.86 o 
  14   2   9     1462.11     1635.11    487.83 o 
  16   2   9     2608.84     3091.80    442.93 o 
  18   2   9      104.73      -80.38    332.33 o 
  20   2   9      439.34      855.48    445.26 o 
  22   2   9       30.40     -139.39    450.44 o 
 -21   3   9      264.84      144.76    395.90 o 
 -19   3   9       82.35      427.26    380.43 o 
 -17   3   9      603.82     1062.06    334.93 o 
 -15   3   9     2730.11     2897.46    512.63 o 
 -13   3   9     4814.11     5474.41    976.30 o 
 -11   3   9     1505.33     2192.19    371.48 o 
  -9   3   9    15099.74    14564.34    749.31 o 
  -7   3   9     2857.97     2870.57    169.43 o 
  -5   3   9       21.05       31.18     84.50 o 
  -3   3   9     1724.75     1640.69    129.51 o 
  -1   3   9      760.08      772.50    183.62 o 
   1   3   9      119.99       94.29    159.36 o 
   3   3   9    56809.63    53939.82   1588.13 o 
   5   3   9     1591.31     1775.58    132.37 o 
   7   3   9    33159.71    31962.84    533.40 o 
   9   3   9     9239.37     8819.29    288.15 o 
  11   3   9     2929.91     3484.69    212.87 o 
  13   3   9      520.44      504.53    263.53 o 
  15   3   9     2472.73     3256.95    460.94 o 
  17   3   9     1490.74     1440.46    388.24 o 
  19   3   9      234.35     1180.74    443.96 o 
  21   3   9       14.16      707.22    498.09 o 
 -22   4   9       22.28     -390.58    720.16 o 
 -20   4   9      894.30     1047.94    439.22 o 
 -18   4   9      171.66      644.09    372.94 o 
 -16   4   9     1375.08     2664.41    433.49 o 
 -14   4   9       50.17       39.97    201.95 o 
 -12   4   9     3070.32     3694.81    382.93 o 
 -10   4   9     4925.46     5185.86    222.62 o 
  -8   4   9    30866.54    31351.67    593.52 o 
  -6   4   9     9080.65     9094.40    348.22 o 
  -4   4   9     1904.27     2802.36    372.51 o 
  -2   4   9     5275.46     5354.87    290.05 o 
   0   4   9    30856.50    29146.55    689.44 o 
   2   4   9    17525.22    15180.72    516.07 o 
   4   4   9    17496.72    16386.70    753.40 o 
   6   4   9     3043.27     2872.25    180.07 o 
   8   4   9     2897.44     3274.24    206.70 o 
  10   4   9        1.64      -18.05    123.97 o 
  12   4   9      826.74      730.84    271.02 o 
  14   4   9     1717.16     2682.54    458.05 o 
  16   4   9     2324.61     2331.39    640.06 o 
  18   4   9      880.53     1376.15    468.13 o 
  20   4   9     4774.44     6006.49    707.73 o 
  22   4   9     1742.64     1672.72    752.79 o 
 -21   5   9     1309.71     1150.52    484.13 o 
 -19   5   9      103.07      645.07    411.62 o 
 -17   5   9     2672.18     2921.73    487.34 o 
 -15   5   9     1349.80     1243.06    355.60 o 
 -13   5   9      200.91      442.07    283.27 o 
 -11   5   9       82.67      339.12    252.34 o 
  -9   5   9      154.58      -79.74    120.24 o 
  -7   5   9     9274.09     8640.00    684.76 o 
  -5   5   9    21129.91    20344.88    477.09 o 
  -3   5   9    17241.67    16829.94    538.36 o 
  -1   5   9    47077.45    46282.15    985.68 o 
   1   5   9    42456.97    39995.87   1465.25 o 
   3   5   9      824.08     1203.90    227.69 o 
   5   5   9    19230.94    17433.21    564.76 o 
   7   5   9      180.47      225.22    124.26 o 
   9   5   9     8698.80     9179.59    326.19 o 
  11   5   9     4189.13     4409.51    259.22 o 
  13   5   9      852.13     1322.24    575.82 o 
  15   5   9      338.44      111.85    276.23 o 
  17   5   9     6427.73     6390.34    667.30 o 
  19   5   9      684.87     1251.36    487.00 o 
  21   5   9     1631.59     1876.67    552.99 o 
 -20   6   9       96.28     -262.68    384.41 o 
 -18   6   9       12.50      198.94    366.82 o 
 -16   6   9     1696.71     1463.28    403.70 o 
 -14   6   9       63.21      170.32    288.08 o 
 -12   6   9      157.80      650.69    287.29 o 
 -10   6   9    25485.77    25493.09    852.85 o 
  -8   6   9    15080.13    13884.48    556.27 o 
  -6   6   9     1557.90     1403.41    280.77 o 
  -4   6   9     1275.04     1174.60    213.86 o 
  -2   6   9     2274.19     1894.17    250.75 o 
   0   6   9      334.26      274.00    156.58 o 
   2   6   9    25257.07    24323.46    717.03 o 
   4   6   9    32731.22    31955.24    837.28 o 
   6   6   9    10085.36    11016.57    600.05 o 
   8   6   9        5.92      -86.61    123.02 o 
  10   6   9     3997.71     3791.22    258.93 o 
  12   6   9      804.69      857.31    219.99 o 
  14   6   9     3620.27     2669.74    400.10 o 
  16   6   9       13.06      147.41    344.90 o 
  18   6   9     2598.52     2334.03    519.78 o 
  20   6   9     7408.60     6887.47    759.13 o 
 -19   7   9       12.63     -345.70    345.70 o 
 -17   7   9     1011.64      771.55    419.31 o 
 -15   7   9      183.84      875.40    416.23 o 
 -13   7   9      799.56      996.99    583.11 o 
 -11   7   9       91.65       93.09    193.69 o 
  -9   7   9      795.29      855.98    193.10 o 
  -7   7   9    14736.09    14627.67    468.08 o 
  -5   7   9    66143.66    62608.40   1316.41 o 
  -3   7   9    34322.58    31619.60   1192.57 o 
  -1   7   9    58457.19    56410.03   1237.88 o 
   1   7   9     3288.44     3474.72    333.99 o 
   3   7   9      691.92      783.94    224.91 o 
   5   7   9     3433.72     3635.85    683.66 o 
   7   7   9     7871.88     7925.37    475.97 o 
   9   7   9     1835.87     2173.04    251.99 o 
  11   7   9     2570.66     2453.31    331.15 o 
  13   7   9     1113.41     1577.30    287.66 o 
  15   7   9     4115.21     5202.90    555.87 o 
  17   7   9     5893.01     5642.67    645.33 o 
  19   7   9     1765.76     2032.49    535.33 o 
  21   7   9       42.93      291.57    438.06 o 
 -20   8   9      146.28     -214.01    526.92 o 
 -18   8   9       60.93     -379.60    379.60 o 
 -16   8   9       32.56      483.94    388.25 o 
 -14   8   9        4.71        3.49    314.09 o 
 -12   8   9      894.33      882.92    297.38 o 
 -10   8   9    22165.99    20762.64    635.42 o 
  -8   8   9    13104.11    12834.20    582.55 o 
  -6   8   9     7790.81     7209.63    457.79 o 
  -4   8   9     5752.85     4965.04    407.79 o 
  -2   8   9    11601.39    11615.92    557.41 o 
   0   8   9     5688.39     5917.86    434.08 o 
   2   8   9    19937.96    19984.42    722.75 o 
   4   8   9     4439.98     4466.83    412.29 o 
   6   8   9     8831.81     9347.74    532.49 o 
   8   8   9       18.35      283.00    229.79 o 
  10   8   9     4047.31     4564.88    350.66 o 
  12   8   9     1836.90     2163.65    302.81 o 
  14   8   9     4309.99     4029.86    509.02 o 
  16   8   9     5161.59     4411.99   1174.17 o 
  18   8   9    10210.54    11172.89   1427.67 o 
  20   8   9     2269.68     3632.07    663.71 o 
 -19   9   9      358.32      609.90    444.30 o 
 -17   9   9       53.34     -322.07    381.35 o 
 -15   9   9        8.31     -191.75    323.88 o 
 -13   9   9      449.18      387.87    442.68 o 
 -11   9   9     2766.45     2997.42    705.40 o 
  -9   9   9    22190.87    19354.81    747.01 o 
  -7   9   9     2457.29     2351.54    336.47 o 
  -5   9   9    15808.91    13649.38    947.99 o 
  -3   9   9    18691.52    18509.60    729.88 o 
  -1   9   9    13550.37    13882.90    632.80 o 
   1   9   9      253.23       30.56    208.14 o 
   3   9   9       61.38     -208.29    208.29 o 
   5   9   9    14535.86    13645.52    646.99 o 
   7   9   9     8708.02     8396.65    662.06 o 
   9   9   9    34702.95    35410.04   1052.89 o 
  11   9   9     3357.71     3910.25    400.79 o 
  13   9   9      352.82       96.62    268.14 o 
  15   9   9     4897.92     6088.47    792.73 o 
  17   9   9     4190.95     4670.33    651.55 o 
  19   9   9      115.08      517.34    395.38 o 
 -18  10   9      315.05      536.95    405.30 o 
 -16  10   9        0.44      727.63    428.35 o 
 -14  10   9      582.65      928.81    407.72 o 
 -12  10   9     6410.40     7306.13    791.79 o 
 -10  10   9    11603.57    10762.01    910.18 o 
  -8  10   9      268.22       40.22    250.03 o 
  -6  10   9    15088.77    16044.69    720.57 o 
  -4  10   9     5838.43     5883.04    807.13 o 
  -2  10   9     1406.54     1289.91    325.12 o 
   0  10   9     8459.13     7522.60    541.43 o 
   2  10   9     3032.58     3702.13    794.54 o 
   4  10   9       17.31     -173.78    343.30 o 
   6  10   9     2231.17     2325.63    459.73 o 
   8  10   9     9963.87     8168.49   1184.81 o 
  10  10   9       34.89      447.90    303.50 o 
  12  10   9      609.81      704.79    620.08 o 
  14  10   9     6538.63     7025.31    836.62 o 
  16  10   9     7284.27     7499.45    933.18 o 
 -17  11   9      669.76     2390.20    736.43 o 
 -15  11   9      393.97      371.17    566.18 o 
 -11  11   9     4195.25     6865.65    828.56 o 
  -9  11   9     9096.65     9385.80    623.69 o 
  -7  11   9     1345.98     1152.72    344.00 o 
  -5  11   9    37271.14    36627.20   1822.12 o 
  -3  11   9    27119.66    27861.55    992.68 o 
  -1  11   9     1265.89     1567.91    467.07 o 
   1  11   9     4970.78     5014.02    506.62 o 
   3  11   9     8024.40     7195.93    588.81 o 
   5  11   9      203.98       31.09    241.80 o 
   7  11   9     8152.50     8521.86    626.30 o 
   9  11   9      922.61      816.18    334.95 o 
  11  11   9     3361.26     4003.88    490.37 o 
  13  11   9    13199.38    13767.61    951.08 o 
  15  11   9     1635.88     2289.50    602.90 o 
 -16  12   9       19.02     1030.91    504.25 o 
 -12  12   9     3087.70     2283.95    662.69 o 
 -10  12   9     4490.33     3113.85    684.57 o 
  -8  12   9     4518.75     5103.10   1129.05 o 
  -6  12   9     7377.92     8169.68    645.34 o 
  -4  12   9       38.47      -55.49    268.59 o 
  -2  12   9     7079.77     6767.72    708.93 o 
   0  12   9     2638.36     2038.15    409.50 o 
   2  12   9     9913.89    10717.11   1602.65 o 
   4  12   9     1144.38     1173.60    356.20 o 
   6  12   9      140.41     -292.32    292.32 o 
   8  12   9      575.41     1096.81    390.21 o 
  10  12   9      740.45      313.04    368.40 o 
  12  12   9      837.03     1351.57    400.15 o 
 -11  13   9     2351.80     2189.28    644.74 o 
  -9  13   9     1053.48      875.09    393.57 o 
  -7  13   9     5538.03     5107.22    578.95 o 
  -5  13   9    21834.86    21763.29    968.19 o 
  -3  13   9     5967.99     5301.83    573.74 o 
  -1  13   9    17275.33    17533.62   1161.01 o 
   1  13   9    10461.07     9598.97    718.94 o 
   3  13   9      631.75      964.36    383.38 o 
   5  13   9       69.88     -316.04    316.04 o 
   7  13   9     1350.89     1225.73    416.44 o 
   9  13   9     2848.73     3103.70    521.96 o 
  11  13   9     4570.09     6602.18   1010.03 o 
  13  13   9      252.31      553.12    577.14 o 
 -12  14   9      691.44     -492.84    492.84 o 
 -10  14   9     7972.52     6977.71   1003.71 o 
  -8  14   9     4376.41     4236.86    756.53 o 
  -6  14   9      549.79      481.60    526.69 o 
  -4  14   9      452.28     -174.69    336.12 o 
  -2  14   9       82.18      275.84    383.77 o 
   0  14   9     2126.21     2123.55    653.46 o 
   2  14   9     2844.98     2853.83    516.57 o 
   4  14   9       17.36      -26.39    352.61 o 
   6  14   9     2672.98     1956.72    523.67 o 
   8  14   9     1478.81     2073.97    507.70 o 
  10  14   9     1174.38     1395.39    733.34 o 
  12  14   9      450.40      386.59    571.32 o 
 -11  15   9      156.68      840.12    575.96 o 
  -9  15   9     1861.74      972.73    609.60 o 
  -7  15   9     4231.56     3971.97    769.88 o 
  -5  15   9     5919.28     5783.96    685.07 o 
  -3  15   9     4049.51     3102.39    567.24 o 
  -1  15   9     5192.92     6161.71    704.61 o 
   1  15   9     3645.40     4437.63    638.44 o 
   3  15   9     2001.41     1086.96    487.87 o 
   5  15   9       89.91      576.55    435.01 o 
   7  15   9      239.82     1184.85    490.10 o 
   9  15   9     2404.64     4416.20    951.86 o 
  11  15   9     1482.44     1625.31    820.86 o 
  -8  16   9     1316.75     2419.89    515.54 o 
  -6  16   9      144.34      -82.57    408.15 o 
  -4  16   9      492.38      384.85    444.81 o 
  -2  16   9     5113.60     5034.82    700.13 o 
   0  16   9       55.85      290.60    424.26 o 
   2  16   9      338.60      612.99    494.59 o 
   4  16   9        7.92      766.39    486.53 o 
   6  16   9     1797.74     2473.97    561.55 o 
   8  16   9        7.56      401.05    595.94 o 
 -22   0  10    12452.88    11245.49   1268.60 o 
 -20   0  10    14786.45    15493.45   1297.89 o 
 -18   0  10     1321.69      922.78    514.22 o 
 -16   0  10    11543.00    11248.73    930.22 o 
 -14   0  10   102900.37   104056.05   2940.77 o 
 -12   0  10     2045.13     2811.10    467.80 o 
 -10   0  10     7051.40     7324.26    263.85 o 
  -8   0  10     7660.55     6399.83    334.95 o 
  -6   0  10    18293.82    17401.10    428.44 o 
  -4   0  10   316785.72   335756.09   4660.19 o 
  -2   0  10   407063.53   450850.66   8654.78 o 
   0   0  10   137300.05   141577.25   2962.38 o 
   2   0  10    36763.09    38760.04    693.61 o 
   4   0  10    14149.71    11729.16    347.60 o 
   6   0  10    69063.23    74061.77   1271.83 o 
   8   0  10      282.35      447.95    134.76 o 
  10   0  10    13606.73    12695.19    665.54 o 
  12   0  10     5304.24     5300.09    581.15 o 
  14   0  10    16084.21    17553.50   1033.43 o 
  16   0  10      161.47      421.67    439.65 o 
  18   0  10    12234.48    13400.54   1140.32 o 
  20   0  10     2696.77     3912.26    857.96 o 
  22   0  10     2899.88     2121.16    806.83 o 
 -21   1  10    12941.00    13701.19   1294.06 o 
 -19   1  10       29.58     -165.24    314.50 o 
 -17   1  10     3323.76     3060.99    451.77 o 
 -15   1  10    43589.10    44164.97   1227.18 o 
 -13   1  10      372.90      753.19    401.26 o 
 -11   1  10       59.69      -81.09    210.23 o 
  -9   1  10     1637.68     1567.75    114.25 o 
  -7   1  10     3487.67     2858.14    136.17 o 
  -5   1  10    29245.54    26511.96    398.25 o 
  -3   1  10    59384.87    70100.73    920.64 o 
  -1   1  10   203405.94   229701.30   2642.53 o 
   1   1  10    21095.39    23553.31   1018.35 o 
   3   1  10   121259.76   128922.12   1591.46 o 
   5   1  10   158486.06   158998.17   1689.93 o 
   7   1  10    57957.69    58486.26    770.84 o 
   9   1  10    15400.19    14648.92    382.38 o 
  11   1  10    45147.42    46036.01    732.27 o 
  13   1  10    33947.94    33206.45    977.91 o 
  15   1  10     7563.64     7694.76    547.61 o 
  17   1  10    21179.85    20336.35   1044.13 o 
  19   1  10       54.28      244.66    381.20 o 
  21   1  10     9016.03    10480.94   1258.32 o 
 -22   2  10      732.16      527.18    404.54 o 
 -20   2  10     6509.92     5800.93    653.96 o 
 -18   2  10    21536.08    20557.87    934.25 o 
 -16   2  10    20004.79    18841.65    888.17 o 
 -14   2  10    38993.00    38260.34   2103.17 o 
 -12   2  10    10050.91    10261.02    601.45 o 
 -10   2  10     2965.56     2728.79    139.60 o 
  -8   2  10     1688.66     1705.75    122.42 o 
  -6   2  10     9978.19     9876.44    267.74 o 
  -4   2  10    31233.05    33434.83    541.38 o 
  -2   2  10   192458.67   203983.38   2380.77 o 
   0   2  10     3921.36     4021.13    231.32 o 
   2   2  10    48329.26    54746.36    878.75 o 
   4   2  10    30590.01    33157.13    649.81 o 
   6   2  10    39233.50    37487.82    562.70 o 
   8   2  10     6933.94     7469.13    246.79 o 
  10   2  10     1347.48     1769.90    160.66 o 
  12   2  10     6270.08     5715.96    442.61 o 
  14   2  10     2189.81     2191.54    359.15 o 
  16   2  10     3345.89     3171.14    456.58 o 
  18   2  10      332.60      285.45    355.77 o 
  20   2  10      860.13      741.34    464.73 o 
  22   2  10     7210.12     6214.77    732.55 o 
 -21   3  10    10191.29     9760.80    815.69 o 
 -19   3  10    44208.96    41447.92   1375.86 o 
 -17   3  10     1093.60      725.56    345.51 o 
 -15   3  10    25993.48    26505.97    942.25 o 
 -13   3  10    19453.99    18488.64    727.57 o 
 -11   3  10    46313.97    45766.47    932.93 o 
  -9   3  10    45492.32    42252.27    625.00 o 
  -7   3  10      431.26      442.85    125.22 o 
  -5   3  10    82689.38    82900.57   1123.50 o 
  -3   3  10      762.36      832.24    113.05 o 
  -1   3  10    64158.79    63286.27   1611.75 o 
   1   3  10    35756.28    37638.57   1235.70 o 
   3   3  10   334107.56   353900.91   4322.01 o 
   5   3  10    48150.85    54075.94    913.90 o 
   7   3  10    16191.29    16130.80    375.94 o 
   9   3  10    48364.59    51028.86    762.04 o 
  11   3  10      160.96      209.53    249.95 o 
  13   3  10      293.25       33.35    473.26 o 
  15   3  10    10118.72    10918.29   1158.27 o 
  17   3  10      534.91      222.89    357.47 o 
  19   3  10    20903.30    20175.21   1010.24 o 
  21   3  10     3604.59     3296.34    749.85 o 
 -22   4  10      478.82     -129.43    550.61 o 
 -20   4  10     2402.05     2603.47    551.04 o 
 -18   4  10    47374.79    45591.36   2517.49 o 
 -16   4  10    98028.97    94567.26   2104.60 o 
 -14   4  10      243.18      479.61    285.18 o 
 -12   4  10       49.06     -196.17    196.17 o 
 -10   4  10    79261.54    77607.22   1010.13 o 
  -8   4  10     6465.74     6924.37    276.15 o 
  -6   4  10    54501.08    52360.09   1072.67 o 
  -4   4  10    74583.48    72072.71   1034.95 o 
  -2   4  10       75.61      -14.49    120.35 o 
   0   4  10  1056484.00  1080766.13  20453.52 o 
   2   4  10    59395.65    59666.61   2020.22 o 
   4   4  10     7272.51     6098.12    336.90 o 
   6   4  10   203577.11   208825.63   2251.68 o 
   8   4  10    56894.95    57844.44    838.34 o 
  10   4  10    75818.05    79651.97   1165.92 o 
  12   4  10     1299.62     1360.72    218.06 o 
  14   4  10   121487.51   122810.02   2409.40 o 
  16   4  10     5093.79     5257.73    792.06 o 
  18   4  10    14845.27    15655.02    890.58 o 
  20   4  10     2992.04     2988.45    608.46 o 
  22   4  10     9392.25     9330.46   1149.27 o 
 -21   5  10     8455.00     7268.06    767.64 o 
 -19   5  10    20986.04    20561.35   2168.56 o 
 -17   5  10     5243.50     4726.51    563.32 o 
 -15   5  10     3322.71     3778.94    707.42 o 
 -13   5  10     7255.60     7696.67    788.19 o 
 -11   5  10    41511.71    42245.35    850.69 o 
  -9   5  10     6360.41     5767.05    278.21 o 
  -7   5  10       47.46       47.01    151.07 o 
  -5   5  10    71849.61    72191.06   1087.45 o 
  -3   5  10    26859.73    27748.70    713.17 o 
  -1   5  10    20550.69    21791.57   1381.33 o 
   1   5  10    84304.92    86383.48   2119.98 o 
   3   5  10   122158.05   122488.29   2054.64 o 
   5   5  10    10947.23    12254.71    736.43 o 
   7   5  10    11647.89    10794.13    325.83 o 
   9   5  10    92284.08    90955.27   1211.35 o 
  11   5  10     3479.33     3965.24    429.47 o 
  13   5  10     2988.73     3572.99    327.63 o 
  15   5  10     2751.38     2395.80    414.36 o 
  17   5  10      679.58      662.85    382.11 o 
  19   5  10    11896.95    12651.29   2060.63 o 
  21   5  10     3350.07     3924.85    670.18 o 
 -20   6  10    10307.80     9647.67    835.44 o 
 -18   6  10      318.27       92.88    359.37 o 
 -16   6  10    10051.37    12534.95    783.15 o 
 -14   6  10    26548.72    27235.22    988.80 o 
 -12   6  10    13863.15    13611.39    487.39 o 
 -10   6  10     1850.62     2137.28    218.21 o 
  -8   6  10     6384.56     6871.44    322.97 o 
  -6   6  10     2994.03     2576.83    222.68 o 
  -4   6  10    67459.90    67555.29   1333.40 o 
  -2   6  10    17246.16    15173.79    544.04 o 
   0   6  10     1764.16     1632.07    281.75 o 
   2   6  10    43637.57    42786.26   1003.11 o 
   4   6  10   106031.52   105842.09   4318.69 o 
   6   6  10     1409.53     1384.71    249.92 o 
   8   6  10     2155.99     2557.27    244.76 o 
  10   6  10     9397.13     9520.28    360.29 o 
  12   6  10     1025.35     1183.41    250.06 o 
  14   6  10      276.86      875.01    538.82 o 
  16   6  10     7055.90     7326.45    929.63 o 
  18   6  10     2472.93     2522.73    518.08 o 
  20   6  10      282.72      246.75    478.94 o 
 -21   7  10     6843.65     5900.57   1087.12 o 
 -19   7  10     2773.07     2450.04    564.65 o 
 -17   7  10      762.59      942.56    438.95 o 
 -15   7  10    32174.04    32074.23   1154.14 o 
 -13   7  10     6306.81     6285.01    645.35 o 
 -11   7  10     2800.82     3137.17    351.18 o 
  -9   7  10    10166.40    10914.79    426.05 o 
  -7   7  10     4263.04     4492.79    295.68 o 
  -5   7  10     7529.02     8080.25    537.27 o 
  -3   7  10    80701.52    77014.59   1671.84 o 
  -1   7  10    71123.42    73061.05   1959.75 o 
   1   7  10     2462.50     2271.82    303.16 o 
   3   7  10     1927.85     1958.22    293.45 o 
   5   7  10   224530.41   224306.28   5032.06 o 
   7   7  10    18762.84    18393.13    682.52 o 
   9   7  10    32334.57    32471.99    746.84 o 
  11   7  10    23964.66    23837.40    577.70 o 
  13   7  10    17206.52    17394.81    925.04 o 
  15   7  10    26534.72    27448.10   1367.01 o 
  17   7  10    15585.09    15959.59    916.17 o 
  19   7  10     3779.81     4327.42    661.55 o 
  21   7  10     2967.83     1820.00    591.95 o 
 -20   8  10    18000.47    18963.86   1391.22 o 
 -18   8  10      632.85     1129.73    423.70 o 
 -16   8  10      108.14     -375.20    377.05 o 
 -14   8  10    31418.05    32583.71   1146.26 o 
 -12   8  10    10338.20     9618.05   1011.02 o 
 -10   8  10     4101.99     3801.24    328.82 o 
  -8   8  10       52.95     -196.39    196.39 o 
  -6   8  10     6633.74     6665.41    544.03 o 
  -4   8  10    53783.60    52236.03   1225.67 o 
  -2   8  10    49607.84    51294.39   1220.52 o 
   0   8  10    24455.13    23391.41    778.27 o 
   2   8  10      855.76     1170.60    255.68 o 
   4   8  10    53725.33    55921.92   1326.57 o 
   6   8  10    17236.10    17632.31   2487.66 o 
   8   8  10     4216.27     4028.17    418.50 o 
  10   8  10    15876.29    15735.04    544.56 o 
  12   8  10       67.66      458.98    260.68 o 
  14   8  10     6673.59     6805.69    880.81 o 
  16   8  10     3160.74     3754.73   1026.20 o 
  18   8  10    19489.21    19251.79   1035.77 o 
 -19   9  10      281.28      611.27    636.46 o 
 -17   9  10     2534.04     2635.00    534.46 o 
 -15   9  10     8766.07    10693.36    896.86 o 
 -13   9  10     1620.65     1488.59    396.81 o 
 -11   9  10      778.91      202.81    246.18 o 
  -9   9  10    16692.12    17564.16    701.82 o 
  -7   9  10      331.18      488.17    385.12 o 
  -5   9  10     1338.12     1296.29    303.29 o 
  -3   9  10    19464.42    19705.61   1236.13 o 
  -1   9  10    10252.34     9534.18    554.36 o 
   1   9  10      694.95      696.22    257.17 o 
   3   9  10    18376.61    19194.01    748.80 o 
   5   9  10    47244.86    46246.12   1448.17 o 
   7   9  10    17913.37    16163.38    708.33 o 
   9   9  10      273.64      719.09    453.55 o 
  11   9  10     1119.38      635.29    274.32 o 
  13   9  10     3370.86     2498.08    403.12 o 
  15   9  10     1286.36     1544.45    536.09 o 
  17   9  10     3744.88     4890.43    634.10 o 
 -18  10  10     3809.44     3491.55   1144.76 o 
 -16  10  10    10689.70    11102.62    837.82 o 
 -14  10  10     1157.51     1546.12    431.24 o 
 -12  10  10      328.55      -25.18    371.64 o 
 -10  10  10     3366.57     2576.21    573.43 o 
  -8  10  10     1851.37     1507.57    315.38 o 
  -6  10  10       22.83       95.90    246.22 o 
  -4  10  10     1791.89     1842.73    638.43 o 
  -2  10  10     6599.05     5579.11    489.02 o 
   0  10  10     7808.22     8566.79    573.22 o 
   2  10  10     7242.17     7432.34    590.00 o 
   4  10  10      544.25      448.56    497.92 o 
   6  10  10    18944.10    18231.31    787.11 o 
   8  10  10     5711.38     5801.64    535.01 o 
  10  10  10      430.54      555.42    296.63 o 
  12  10  10      942.88     1271.89    365.06 o 
  14  10  10    11101.57    10618.47    974.18 o 
 -17  11  10     1866.28     2954.48    775.03 o 
 -15  11  10    11504.70    13468.84   1298.97 o 
 -11  11  10    17632.38    19507.63   1239.10 o 
  -9  11  10    19705.48    19341.24    829.15 o 
  -7  11  10     2453.33     2510.96    413.43 o 
  -5  11  10    65043.66    60225.58   2954.28 o 
  -3  11  10     2445.28     2658.42    405.30 o 
  -1  11  10    31953.45    31341.58   1046.98 o 
   1  11  10     3557.26     3953.72    607.54 o 
   3  11  10    46291.84    46875.96   1338.04 o 
   5  11  10     1806.46     2125.81    407.36 o 
   7  11  10      784.04      825.89    320.05 o 
   9  11  10    15299.46    15177.24    790.64 o 
  11  11  10       23.45      150.63    302.95 o 
  13  11  10     3422.73     4366.38    523.53 o 
 -16  12  10     8440.22     8963.49   1103.23 o 
 -12  12  10       62.13      104.43    497.31 o 
 -10  12  10    15387.22    13360.55   1124.65 o 
  -8  12  10      228.03      311.62    320.56 o 
  -6  12  10     9011.22     8262.95    878.00 o 
  -4  12  10    16283.18    14474.19    783.12 o 
  -2  12  10        7.50      111.30    289.44 o 
   0  12  10    43193.24    41731.71   1286.57 o 
   2  12  10     1060.14     1369.87    380.77 o 
   4  12  10     9327.83     9459.83    689.37 o 
   6  12  10    16290.37    16568.47    856.53 o 
   8  12  10    16150.04    17039.58   1313.29 o 
  10  12  10     5396.17     6560.45    969.21 o 
  12  12  10       30.62      341.43    513.33 o 
 -11  13  10    12122.00    13159.10   1204.73 o 
  -9  13  10      964.44     1155.11    408.20 o 
  -7  13  10      666.31      679.76    381.53 o 
  -5  13  10     9493.37     9573.11    714.75 o 
  -3  13  10     5571.13     5449.35    591.44 o 
  -1  13  10      301.85     -200.49    381.18 o 
   1  13  10     1830.20     1547.27    402.43 o 
   3  13  10    12975.44    12570.13   1317.56 o 
   5  13  10      320.91      895.62    394.67 o 
   7  13  10        4.40      -24.92    336.22 o 
   9  13  10     2487.12     3112.21    543.82 o 
  11  13  10        9.98      601.53    580.59 o 
  13  13  10      298.06      997.51    579.66 o 
 -12  14  10     1038.28     2232.15    658.61 o 
 -10  14  10     3260.80     3292.94    811.01 o 
  -8  14  10     1564.21      785.76    586.21 o 
  -6  14  10     2850.72     2548.27    539.95 o 
  -4  14  10     5814.24     5620.49    652.29 o 
  -2  14  10      798.88      393.93    515.58 o 
   0  14  10     4924.50     6665.72    687.26 o 
   2  14  10      182.09       24.18    360.99 o 
   4  14  10     2009.65     1482.31    702.11 o 
   6  14  10        5.29      -22.90    396.93 o 
   8  14  10     2022.24     2044.54    516.05 o 
  10  14  10     6098.15     5742.73   1015.58 o 
  12  14  10      932.91      619.71    569.85 o 
 -11  15  10      433.80       59.65    535.39 o 
  -9  15  10    12685.05    12153.33   1266.23 o 
  -7  15  10     4680.08     5090.62   1487.94 o 
  -5  15  10      951.16      323.88    429.60 o 
  -3  15  10     6536.85     6125.74    708.34 o 
  -1  15  10    17327.42    16588.21   1516.86 o 
   1  15  10     1786.93     2305.56    542.81 o 
   3  15  10     1220.67     1810.77    586.70 o 
   5  15  10    16123.55    16752.22   1015.48 o 
   7  15  10     1017.85      841.43    511.48 o 
   9  15  10    10091.59    12506.75   1371.39 o 
  11  15  10     1781.71     1250.85    704.77 o 
  -6  16  10     4808.52     4388.16    631.23 o 
  -4  16  10     4860.14     4438.54    675.68 o 
  -2  16  10     1404.97     1667.56    562.30 o 
   0  16  10     8411.41    10932.39    914.40 o 
   2  16  10       41.08      382.21    492.85 o 
   4  16  10     6082.97     5677.74    761.61 o 
   6  16  10     1120.95      965.56    536.12 o 
   8  16  10       10.00     -320.76    554.69 o 
 -21   1  11      749.21     1492.82    459.65 o 
 -19   1  11       76.01     -309.00    309.00 o 
 -17   1  11      347.95      279.04    288.88 o 
 -15   1  11      351.50      804.33    283.09 o 
 -13   1  11     1213.54      932.08    260.74 o 
 -11   1  11     1927.45     1604.58    351.41 o 
  -9   1  11      661.83      695.49     94.62 o 
  -7   1  11    21634.10    20966.98    362.01 o 
  -5   1  11      478.25      762.26    102.55 o 
  -3   1  11     5336.69     5164.78    337.02 o 
  -1   1  11    30828.54    32948.93    490.43 o 
   1   1  11    35765.38    35155.68   1516.37 o 
   3   1  11      339.20      120.68    110.16 o 
   5   1  11     3595.39     3493.70    174.79 o 
   7   1  11      427.33      501.40    100.03 o 
   9   1  11     3745.05     3839.11    200.20 o 
  11   1  11        7.98      230.40    108.40 o 
  13   1  11      241.63      131.99    216.73 o 
  15   1  11      223.70      342.50    259.82 o 
  17   1  11     3472.65     4258.90    540.65 o 
  19   1  11      181.81      559.70    417.57 o 
  21   1  11       11.64      474.85    676.06 o 
 -22   2  11      119.50     -324.06    324.06 o 
 -20   2  11     3826.47     4147.43    610.71 o 
 -18   2  11       19.40      236.09    315.60 o 
 -16   2  11      560.41      956.28    551.09 o 
 -14   2  11      876.65      982.55    270.79 o 
 -12   2  11     3948.50     4126.84    892.72 o 
 -10   2  11      499.72      488.99     91.51 o 
  -8   2  11      122.64      107.40     79.18 o 
  -6   2  11      720.41      618.00    193.26 o 
  -4   2  11     8990.53     8244.75    252.17 o 
  -2   2  11    19701.34    19531.51    364.56 o 
   0   2  11    65173.81    68307.10   1416.72 o 
   2   2  11    17881.38    16118.29    424.38 o 
   4   2  11     2072.27     2092.99    130.34 o 
   6   2  11     1612.16     1995.16    168.23 o 
   8   2  11    24698.77    24757.02    460.73 o 
  10   2  11      566.07      382.16    116.44 o 
  12   2  11      279.81      412.16    206.16 o 
  14   2  11     2764.84     2595.91    753.04 o 
  16   2  11      101.21      481.03    321.42 o 
  18   2  11     2599.42     3619.50    550.57 o 
  20   2  11     1541.37     1294.19    515.30 o 
  22   2  11       76.02      719.18    454.14 o 
 -21   3  11      372.85      332.71    397.77 o 
 -19   3  11     2076.87     2744.95    503.47 o 
 -17   3  11     1049.14     1541.53    390.00 o 
 -15   3  11     4172.39     4637.03    505.78 o 
 -13   3  11     3802.07     3681.56    393.46 o 
 -11   3  11     6219.65     6344.56    333.59 o 
  -9   3  11     5336.33     5510.88    219.23 o 
  -7   3  11     2013.35     2054.85    160.59 o 
  -5   3  11    11338.09    10911.31   1226.24 o 
  -3   3  11      772.66      869.74    115.86 o 
  -1   3  11    10493.33    11316.36    404.10 o 
   1   3  11      156.72      -35.90    139.93 o 
   3   3  11     2910.68     2772.52    276.94 o 
   5   3  11       14.25       12.57     95.70 o 
   7   3  11     4804.13     5094.88    220.49 o 
   9   3  11     4137.79     4411.11    267.04 o 
  11   3  11      208.99       74.17    116.80 o 
  13   3  11       83.96       37.89    222.87 o 
  15   3  11     4213.27     4285.41    473.87 o 
  17   3  11     7719.83     8413.14    669.27 o 
  19   3  11       39.98      449.70    396.48 o 
  21   3  11      758.12     1265.89    544.04 o 
 -22   4  11      119.98      394.85    447.55 o 
 -20   4  11      329.12      911.68    424.50 o 
 -18   4  11        7.80      761.12    393.48 o 
 -16   4  11     1930.09     2687.15    861.92 o 
 -14   4  11     2440.49     1762.27    331.61 o 
 -12   4  11      293.63      475.42    222.63 o 
 -10   4  11     2555.07     2281.61    302.29 o 
  -8   4  11     5817.16     5748.29    332.18 o 
  -6   4  11    13470.39    13633.87    493.20 o 
  -4   4  11     3155.63     3002.45    317.73 o 
  -2   4  11     2152.20     2152.32    225.88 o 
   0   4  11     1452.51     1216.54    197.17 o 
   2   4  11      483.73      522.95    198.18 o 
   4   4  11    10629.01    10499.11    497.97 o 
   6   4  11      847.66      553.00    169.88 o 
   8   4  11    11627.28    12148.28    340.29 o 
  10   4  11    16791.30    18144.04    442.47 o 
  12   4  11     7824.23     8144.34    399.08 o 
  14   4  11       41.55      557.81    278.74 o 
  16   4  11      398.34      369.27    315.51 o 
  18   4  11      909.44     1047.60    447.82 o 
  20   4  11      669.37      721.09    492.57 o 
  22   4  11        8.12     -345.38    464.71 o 
 -21   5  11       12.28      145.33    394.85 o 
 -19   5  11       22.38      728.53    412.10 o 
 -17   5  11      226.87      501.75    353.25 o 
 -15   5  11    10238.02    10780.97    673.85 o 
 -13   5  11     5086.55     5220.65    816.15 o 
 -11   5  11     2911.49     2638.36    272.16 o 
  -9   5  11    10245.19     9388.76    442.72 o 
  -7   5  11     8448.91     9246.85    334.12 o 
  -5   5  11      510.23      460.51    292.11 o 
  -3   5  11     3871.17     3640.36    292.89 o 
  -1   5  11     5596.05     5756.63    338.62 o 
   1   5  11      190.69      -29.62    134.85 o 
   3   5  11    21771.10    22091.97    650.12 o 
   5   5  11     1204.15     1294.50    382.64 o 
   7   5  11    12485.39    11492.38    338.81 o 
   9   5  11     4345.49     4425.93    253.70 o 
  11   5  11     1322.91     1437.47    190.61 o 
  13   5  11    14153.93    13942.42    527.77 o 
  15   5  11     1086.72      684.32    333.16 o 
  17   5  11     3545.16     3076.60    871.20 o 
  19   5  11     2229.97     2321.85    546.27 o 
  21   5  11     1803.78     2717.59    917.55 o 
 -20   6  11      115.44      121.88    397.82 o 
 -18   6  11     4050.23     3614.69    696.86 o 
 -16   6  11     9185.54     9835.74    714.03 o 
 -14   6  11      563.61      695.74    306.25 o 
 -12   6  11     9607.65     9366.65    452.05 o 
 -10   6  11     5336.29     5855.30    346.72 o 
  -8   6  11    12971.09    11941.70    401.97 o 
  -6   6  11    15390.24    15271.39    923.44 o 
  -4   6  11     5788.74     5607.16    362.21 o 
  -2   6  11    14658.99    13681.67    536.84 o 
   0   6  11     3525.51     2998.25    307.71 o 
   2   6  11    71463.72    68767.37   1386.89 o 
   4   6  11     4839.14     5474.28    447.62 o 
   6   6  11     5786.51     5280.77    394.27 o 
   8   6  11    14497.38    13719.12    399.46 o 
  10   6  11    18254.07    18797.42    486.71 o 
  12   6  11    15849.03    16000.82    568.97 o 
  14   6  11     3380.67     2658.42    421.31 o 
  16   6  11      209.83      572.61    362.06 o 
  18   6  11      808.91      193.70    402.26 o 
  20   6  11      164.87      499.94    554.04 o 
 -19   7  11      277.07      827.54    451.70 o 
 -17   7  11     1107.22      642.93    395.90 o 
 -15   7  11     5719.77     5584.23    586.66 o 
 -13   7  11    16287.83    16621.32    791.08 o 
 -11   7  11     4932.76     5451.37   1051.55 o 
  -9   7  11    23578.44    24027.39    615.87 o 
  -7   7  11    20936.77    20137.03    589.53 o 
  -5   7  11      263.06      430.50    210.66 o 
  -3   7  11      460.30      462.98    235.82 o 
  -1   7  11     1546.87     1080.26    252.42 o 
   1   7  11     2046.88     2469.36    301.08 o 
   3   7  11       74.63       -6.97    214.62 o 
   5   7  11     3207.99     2769.90    343.93 o 
   7   7  11      139.70     -119.17    318.06 o 
   9   7  11     1061.83     1163.48    341.44 o 
  11   7  11     4475.69     4381.47    385.35 o 
  13   7  11    14831.72    14736.02    770.01 o 
  15   7  11     5363.23     6246.33    838.03 o 
  17   7  11       70.07      532.22    414.27 o 
  19   7  11      117.69      206.32    465.71 o 
 -20   8  11      659.70     1917.53    825.01 o 
 -18   8  11     1082.51     1568.02    471.24 o 
 -16   8  11      411.37      295.27    382.37 o 
 -14   8  11      957.26     1838.10    689.76 o 
 -12   8  11     2537.18     2935.40    388.14 o 
 -10   8  11     4606.64     4488.37    331.10 o 
  -8   8  11    24340.41    23377.38    775.57 o 
  -6   8  11    21030.32    20342.48    724.42 o 
  -4   8  11     2654.15     2743.44    337.95 o 
  -2   8  11     2981.58     3298.91    736.32 o 
   0   8  11       61.39     -281.89    287.60 o 
   2   8  11      298.20       94.32    284.10 o 
   4   8  11     4022.58     4467.07    411.36 o 
   6   8  11     1339.22     1262.87    281.48 o 
   8   8  11    24817.38    26195.53   1321.56 o 
  10   8  11    34802.02    34695.34    817.49 o 
  12   8  11     2098.43     2313.39    374.02 o 
  14   8  11     8977.73     9881.01   1158.63 o 
  16   8  11     6286.55     6086.53    640.73 o 
  18   8  11      485.12     1739.43    492.73 o 
 -19   9  11        5.23      -91.20    385.26 o 
 -17   9  11     7643.03     9121.03    785.80 o 
 -15   9  11     4913.82     4491.47    660.88 o 
 -13   9  11     6890.08     5928.48    846.24 o 
 -11   9  11     4298.89     4603.04    464.70 o 
  -9   9  11     3216.37     3191.53    379.33 o 
  -7   9  11       40.06      -74.52    257.39 o 
  -5   9  11     6327.90     7313.98    504.47 o 
  -3   9  11    27334.61    25912.17    864.10 o 
  -1   9  11    10046.31     9889.84    570.83 o 
   1   9  11     8167.59     7400.58    517.05 o 
   3   9  11      244.90      204.26    219.93 o 
   5   9  11     5578.55     5606.25    485.93 o 
   7   9  11     2525.82     2801.22    828.80 o 
   9   9  11       11.55      307.32    384.32 o 
  11   9  11    10482.47    11133.20    517.52 o 
  13   9  11     2391.79     2968.27    421.68 o 
  15   9  11     1659.64     2111.64    618.43 o 
 -18  10  11     1004.92     1257.47    546.73 o 
 -16  10  11     1511.17     1570.30    480.55 o 
 -14  10  11       28.57       97.27    352.54 o 
 -12  10  11     1596.78     1689.93    490.83 o 
 -10  10  11     3450.30     2050.49    540.64 o 
  -8  10  11    10239.73     9802.46    599.12 o 
  -6  10  11    15009.86    15624.40    759.83 o 
  -4  10  11     8303.81     8334.79    565.30 o 
  -2  10  11    31156.55    31274.84   1002.90 o 
   0  10  11     7217.10     6789.38    537.29 o 
   2  10  11      704.11      290.57    259.17 o 
   4  10  11      310.76       13.79    250.74 o 
   6  10  11    18373.68    18281.87   1127.24 o 
   8  10  11    25802.74    26062.75   1156.58 o 
  10  10  11     4292.84     4913.17    402.28 o 
  12  10  11     3687.93     4336.39    493.19 o 
 -17  11  11     1889.75     1305.15    674.93 o 
 -15  11  11     4242.46     5379.77    949.23 o 
 -11  11  11     4910.89     4366.18    710.02 o 
  -9  11  11      786.65      376.62    309.22 o 
  -7  11  11     9735.17     9749.53    639.29 o 
  -5  11  11    13495.92    12570.47   1030.08 o 
  -3  11  11     5578.77     4554.56    500.39 o 
  -1  11  11    12056.66    11741.52    694.35 o 
   1  11  11     1243.96     1355.83    346.12 o 
   3  11  11     6426.13     5882.15    634.95 o 
   5  11  11      100.97      -92.07    282.54 o 
   7  11  11     2537.08     2905.65    455.80 o 
   9  11  11     4048.07     3842.01    509.50 o 
  11  11  11       11.90      301.74    294.45 o 
  13  11  11     1062.20      953.48    588.81 o 
 -12  12  11     7076.56     6539.07    902.52 o 
 -10  12  11     2877.87     2063.20    632.18 o 
  -8  12  11      805.47      668.09    349.25 o 
  -6  12  11    14563.40    13428.72    763.90 o 
  -4  12  11     5861.88     5758.00    868.10 o 
  -2  12  11     3664.22     3884.86    718.57 o 
   0  12  11       13.67     -235.12    259.50 o 
   2  12  11     9282.54     9496.01    692.60 o 
   4  12  11     2025.01     1264.18    506.91 o 
   6  12  11    11015.40    11267.13   1791.41 o 
   8  12  11    10733.39    10700.11    849.27 o 
  10  12  11     3452.49     2832.10    746.11 o 
  12  12  11     8603.84     7594.69   1003.71 o 
 -11  13  11     4712.98     6576.92    944.59 o 
  -9  13  11     7142.38     7427.89    668.62 o 
  -7  13  11     9400.00     8351.34   1516.74 o 
  -5  13  11      340.26      751.07    349.80 o 
  -3  13  11     2302.07     2201.28    862.89 o 
  -1  13  11      168.82      -55.37    309.66 o 
   1  13  11     1890.88     1573.66    430.85 o 
   3  13  11     4645.38     5587.26    623.71 o 
   5  13  11      338.70      238.06    343.81 o 
   7  13  11       48.45      187.37    488.57 o 
   9  13  11      743.23     1799.91    462.09 o 
  11  13  11     1256.34     1313.69    649.07 o 
  13  13  11     9223.68    11326.33   1225.70 o 
 -12  14  11      539.97      292.54    534.67 o 
 -10  14  11       13.18      -32.40    526.26 o 
  -8  14  11     3413.12     3693.82    559.75 o 
  -6  14  11    11653.52    10607.84    818.27 o 
  -4  14  11     4170.18     4759.55    629.60 o 
  -2  14  11      508.66      168.02    382.70 o 
   0  14  11      673.38      354.68    386.34 o 
   2  14  11     2051.95     1945.89    503.85 o 
   4  14  11     2727.93     2817.48    538.83 o 
   6  14  11     2311.53     3124.94    565.34 o 
   8  14  11     5063.70     5485.83    691.90 o 
  10  14  11     4754.96     4826.80    899.31 o 
  12  14  11     2496.88     2559.07    672.89 o 
 -11  15  11     3749.96     5067.18    936.74 o 
  -9  15  11     4732.01     5471.92    958.39 o 
  -7  15  11      701.78      777.26    521.87 o 
  -5  15  11      866.61      436.57    454.89 o 
  -3  15  11      630.24     1694.13    506.62 o 
  -1  15  11       75.96     -270.38    413.28 o 
   1  15  11     1378.64     2301.79    809.06 o 
   3  15  11      305.07      204.71    415.56 o 
   5  15  11      819.38     1737.04    520.61 o 
   7  15  11        9.96      -94.86    482.80 o 
   9  15  11      519.25      881.42    654.17 o 
  -6  16  11     3009.36     3245.33   1245.85 o 
  -4  16  11     1358.65     1256.25    495.02 o 
  -2  16  11       95.21      174.75    477.18 o 
   0  16  11      978.15     1325.92    507.97 o 
   2  16  11      677.47     -166.56    456.91 o 
   4  16  11     1617.52     2171.47    574.94 o 
   6  16  11     2802.67     3186.70    646.72 o 
   8  16  11     2987.01     2390.41    823.12 o 
 -22   0  12    22851.97    22221.11   1575.00 o 
 -20   0  12     1672.56     1686.99    643.90 o 
 -18   0  12      994.41      750.41    504.41 o 
 -16   0  12    18560.04    15691.66   1058.61 o 
 -14   0  12    10483.40    10389.45    834.24 o 
 -12   0  12    17924.19    15491.28    866.34 o 
 -10   0  12    21880.78    20790.66    521.04 o 
  -8   0  12   149640.61   144023.30   2866.20 o 
  -6   0  12    35056.91    38093.47    752.11 o 
  -4   0  12     4102.96     7108.66    263.04 o 
  -2   0  12     5100.01     5220.16    366.44 o 
   0   0  12    50581.43    54891.19   1401.54 o 
   2   0  12     5694.48     5759.72    396.59 o 
   4   0  12    23773.88    26007.89    580.17 o 
   6   0  12   214318.75   221098.17   3258.51 o 
   8   0  12     1269.52     1153.02    190.75 o 
  10   0  12    25065.61    25514.96   2269.45 o 
  12   0  12    12489.66    12702.01    729.73 o 
  14   0  12     1635.28     1699.40    459.56 o 
  16   0  12   112386.64   117325.91   3387.12 o 
  18   0  12    10017.03     9750.80   1042.69 o 
  20   0  12       49.51      599.16    668.27 o 
  22   0  12    15178.93    15965.09   1442.07 o 
 -21   1  12     1800.27     2030.98   1042.13 o 
 -19   1  12     8524.41     7399.08    674.77 o 
 -17   1  12        5.34     -194.92    280.81 o 
 -15   1  12    10046.79     9463.18    708.84 o 
 -13   1  12    29073.56    28195.55    884.14 o 
 -11   1  12    14440.74    12293.92    848.67 o 
  -9   1  12    69817.45    69185.32    863.78 o 
  -7   1  12      334.22      466.26     87.19 o 
  -5   1  12   171014.83   184389.80   1915.29 o 
  -3   1  12   155733.50   164429.72   2623.90 o 
  -1   1  12   109060.80   115177.68   1416.60 o 
   1   1  12     5889.16     6322.92    289.88 o 
   3   1  12   188603.52   199875.84   2055.09 o 
   5   1  12   170003.25   173901.47   1850.74 o 
   7   1  12    30107.57    28548.02    486.15 o 
   9   1  12     6515.21     6391.85    245.48 o 
  11   1  12     6255.61     6891.86    269.75 o 
  13   1  12      987.59      772.24    422.91 o 
  15   1  12    13965.95    14327.43    711.33 o 
  17   1  12     2291.74     1871.28    447.66 o 
  19   1  12     1852.01     1690.04    485.58 o 
  21   1  12      496.19      572.92    493.30 o 
 -22   2  12     9728.56     9456.08    822.44 o 
 -20   2  12     8434.45     8244.63    735.29 o 
 -18   2  12     2552.46     2673.68    474.34 o 
 -16   2  12    10957.75    11323.65    684.13 o 
 -14   2  12     7942.56     7263.80    513.04 o 
 -12   2  12     4767.19     3797.67    568.76 o 
 -10   2  12    14608.44    13532.91    474.99 o 
  -8   2  12      671.00      881.41    110.20 o 
  -6   2  12       84.35      241.72     93.30 o 
  -4   2  12    29326.74    31684.95    538.29 o 
  -2   2  12       51.61       90.26     86.55 o 
   0   2  12      602.42      331.47    171.87 o 
   2   2  12     2440.80     2508.84    252.86 o 
   4   2  12   123899.11   132791.03   1456.70 o 
   6   2  12    12254.90    11079.75    285.03 o 
   8   2  12     7659.88     9035.16    307.66 o 
  10   2  12    16191.27    16204.35    390.53 o 
  12   2  12     2810.68     2776.70    257.74 o 
  14   2  12    18455.09    17378.36    734.43 o 
  16   2  12    39443.07    41290.22   1253.56 o 
  18   2  12     5687.81     6752.55    653.64 o 
  20   2  12     6957.46     7294.85    740.92 o 
  22   2  12     7679.36     7966.09    784.37 o 
 -21   3  12     1162.64     1171.27    416.22 o 
 -19   3  12       95.25      216.45    350.74 o 
 -17   3  12    80082.50    75529.84   3157.89 o 
 -15   3  12     5041.98     4451.50    661.72 o 
 -13   3  12    39657.63    38862.00   1087.32 o 
 -11   3  12     6533.83     6235.60    496.55 o 
  -9   3  12    11356.70    11075.42    294.09 o 
  -7   3  12    32995.09    33962.47    935.46 o 
  -5   3  12   111055.91   114237.10   1488.63 o 
  -3   3  12     2919.43     3410.64    452.74 o 
  -1   3  12   184076.91   197757.69   4178.25 o 
   1   3  12   468416.34   497634.44  17518.69 o 
   3   3  12    25255.79    28211.17    508.39 o 
   5   3  12      668.55      566.36    105.17 o 
   7   3  12    58515.17    57738.66    811.44 o 
   9   3  12     7054.12     7438.07    277.31 o 
  11   3  12    21545.60    21244.55    474.31 o 
  13   3  12     2959.16     2914.12    491.35 o 
  15   3  12    11900.92    12635.75    698.04 o 
  17   3  12     4835.48     5515.56    587.14 o 
  19   3  12     1558.08     1874.30    509.19 o 
  21   3  12    12897.22    13898.79    968.39 o 
 -22   4  12      694.18      117.28    668.80 o 
 -20   4  12    12291.29    11129.22   1575.92 o 
 -18   4  12    56480.38    50687.05   3331.63 o 
 -16   4  12      264.37      600.15    370.14 o 
 -14   4  12     4174.79     3569.00    420.68 o 
 -12   4  12    47764.59    45803.54   1179.34 o 
 -10   4  12    12723.83    13718.64    507.46 o 
  -8   4  12   148035.25   142747.55   3591.93 o 
  -6   4  12    36300.02    38070.18    678.56 o 
  -4   4  12    94941.67    96146.30   1313.97 o 
  -2   4  12   139920.77   146533.53   2308.27 o 
   0   4  12      550.25      397.73    227.82 o 
   2   4  12   423479.69   431453.47   6088.74 o 
   4   4  12    24744.76    26518.93    758.89 o 
   6   4  12    67443.84    66515.04    995.62 o 
   8   4  12     6725.83     6851.08    271.23 o 
  10   4  12    59373.21    58859.21    890.07 o 
  12   4  12    35899.65    36287.17    812.32 o 
  14   4  12    17927.49    16904.56    744.30 o 
  16   4  12      557.33      412.34    316.97 o 
  18   4  12    21037.92    22974.51   1037.67 o 
  20   4  12    23030.75    23645.10   1143.57 o 
  22   4  12     1024.58     -209.50    463.40 o 
 -21   5  12     1229.97      549.70    411.71 o 
 -19   5  12       16.54     -132.15    347.27 o 
 -17   5  12    26994.45    24948.38   1021.04 o 
 -15   5  12    16021.93    16118.52    777.12 o 
 -13   5  12     4725.66     4378.31    444.17 o 
 -11   5  12     1180.01     1254.92    201.58 o 
  -9   5  12    11002.52     9755.92    345.90 o 
  -7   5  12    77723.57    77859.64   1175.29 o 
  -5   5  12   103125.09    99445.79   1401.75 o 
  -3   5  12    79004.66    78981.26   2200.61 o 
  -1   5  12    15883.42    16922.69    564.14 o 
   1   5  12    63513.63    60203.59   1216.50 o 
   3   5  12    27065.69    27063.28   1086.39 o 
   5   5  12    37121.36    38232.09    936.38 o 
   7   5  12   132374.64   134180.45   1610.59 o 
   9   5  12     7097.25     8034.43    312.95 o 
  11   5  12    19681.00    19107.85    486.85 o 
  13   5  12     7735.48     7956.08    519.35 o 
  15   5  12     9303.30     8135.99    614.93 o 
  17   5  12     5924.06     6334.73    636.81 o 
  19   5  12       54.92      -58.24    411.56 o 
  21   5  12    12232.17    12680.51    914.94 o 
 -20   6  12     3124.56     4079.75    633.25 o 
 -18   6  12      762.44      368.47    465.15 o 
 -16   6  12    10725.42     9751.94    713.10 o 
 -14   6  12    10411.19    10056.73    660.89 o 
 -12   6  12      693.63      823.16    194.75 o 
 -10   6  12     1188.47     1229.94    194.36 o 
  -8   6  12     9606.83     9569.52    369.34 o 
  -6   6  12      222.48      168.89    131.85 o 
  -4   6  12      838.70     1076.17    219.94 o 
  -2   6  12    39210.90    40183.91    970.47 o 
   0   6  12     9332.40     9293.06    453.84 o 
   2   6  12     6120.77     5422.17    377.86 o 
   4   6  12    40977.26    40001.67    986.78 o 
   6   6  12    13790.38    12906.38    550.20 o 
   8   6  12    15869.65    16875.47    498.49 o 
  10   6  12     1117.15      981.69    339.77 o 
  12   6  12    11035.27    10654.66    517.47 o 
  14   6  12    19592.33    19002.27    862.61 o 
  16   6  12    34953.07    33819.99   1189.74 o 
  18   6  12     4674.06     4039.98    583.58 o 
  20   6  12      489.28      172.35    417.48 o 
 -19   7  12    12883.65    13782.69   1034.08 o 
 -17   7  12     2982.52     2914.70    559.75 o 
 -15   7  12      217.17      572.25    359.96 o 
 -13   7  12    19415.56    21625.40    947.35 o 
 -11   7  12     2285.38     2225.08    611.23 o 
  -9   7  12     6673.33     6511.56    348.99 o 
  -7   7  12     1571.56     1789.86    228.68 o 
  -5   7  12    37927.33    38763.25    989.89 o 
  -3   7  12   208815.67   204579.47   3273.41 o 
  -1   7  12    20409.38    20432.12    703.92 o 
   1   7  12    19922.58    18243.20    661.68 o 
   3   7  12    57672.95    58491.56   2706.24 o 
   5   7  12    80955.73    83944.20   3675.90 o 
   7   7  12    10056.32     9777.71    544.22 o 
   9   7  12     1719.38     1886.25    243.68 o 
  11   7  12    22955.77    22772.07    577.78 o 
  13   7  12     3086.05     4364.24   1072.28 o 
  15   7  12     6311.24     5918.44    593.49 o 
  17   7  12     5857.63     6173.99    673.91 o 
  19   7  12     4430.93     4179.10    955.50 o 
 -20   8  12     3735.03     2783.43    937.28 o 
 -18   8  12     1071.51     1075.20    680.07 o 
 -16   8  12    19801.28    20600.60    983.08 o 
 -14   8  12    23349.45    23022.58   1810.88 o 
 -12   8  12     9930.17    11606.78    875.49 o 
 -10   8  12     6919.15     7306.29    392.92 o 
  -8   8  12    24939.81    24598.34    801.43 o 
  -6   8  12    15258.97    15832.85    645.02 o 
  -4   8  12      109.55      -75.42    197.18 o 
  -2   8  12    40980.50    39934.66   1064.10 o 
   0   8  12    28546.75    29108.77    888.44 o 
   2   8  12    10130.08    10075.16    552.97 o 
   4   8  12       31.80        9.65    196.12 o 
   6   8  12    21709.67    21968.51   1033.86 o 
   8   8  12     1253.80     1541.75    326.46 o 
  10   8  12     2982.24     3585.48    326.76 o 
  12   8  12     4660.41     4549.30    455.68 o 
  14   8  12     3406.34     3124.76    765.81 o 
  16   8  12    44830.23    45223.75   1439.00 o 
  18   8  12     2397.74     3013.15    896.46 o 
 -19   9  12     2586.59     2280.43    548.13 o 
 -17   9  12      220.71      220.63    382.33 o 
 -15   9  12       83.00     -227.05    677.60 o 
 -13   9  12      226.40      320.44    518.04 o 
 -11   9  12     5376.11     5126.17    479.92 o 
  -9   9  12     1947.60     1934.63    672.63 o 
  -7   9  12     6938.71     6517.51   1034.32 o 
  -5   9  12    42844.33    42232.04   1172.25 o 
  -3   9  12    64391.14    63046.33   1467.44 o 
  -1   9  12    31038.18    30081.02    954.68 o 
   1   9  12        7.92      -92.57    281.05 o 
   3   9  12    20820.87    20907.03   1001.22 o 
   5   9  12    28262.51    27183.76   1002.79 o 
   7   9  12      208.60       -5.98    236.82 o 
   9   9  12      410.21      511.55    317.60 o 
  11   9  12    11798.07    12955.93    544.81 o 
  13   9  12     2499.07     2773.13    425.78 o 
 -18  10  12     2652.69     2901.67    594.03 o 
 -16  10  12      832.63      743.51    630.39 o 
 -14  10  12      965.50     1726.75    445.18 o 
 -12  10  12     4569.48     5092.41    719.93 o 
 -10  10  12      205.84      413.71    413.98 o 
  -8  10  12      273.34      186.48    266.35 o 
  -6  10  12      318.15      220.72    244.68 o 
  -4  10  12    10749.08    11525.67    649.96 o 
  -2  10  12     1713.89     1704.08    349.96 o 
   0  10  12      513.33      125.22    250.17 o 
   2  10  12     5230.74     5777.06    518.94 o 
   4  10  12     7433.89     7919.55    988.93 o 
   6  10  12     1331.60     1658.26    645.99 o 
   8  10  12     1128.96      649.87    532.69 o 
  10  10  12      880.68      889.08    266.35 o 
  12  10  12     2825.87     3757.31    738.48 o 
 -17  11  12    13064.64    13605.56   1330.32 o 
 -15  11  12      174.93      172.22    525.00 o 
 -11  11  12     3074.02     2759.31    606.71 o 
  -9  11  12     6754.06     6855.21    790.48 o 
  -7  11  12    23645.40    24534.61    944.94 o 
  -5  11  12     9412.65     9349.21   1349.58 o 
  -3  11  12     9593.96     9952.26    657.14 o 
  -1  11  12    12567.09    10653.80    672.52 o 
   1  11  12    34428.34    34177.61   1120.39 o 
   3  11  12      955.14      934.13    364.30 o 
   5  11  12     1317.91     1218.85    351.23 o 
   7  11  12    34557.81    37212.21   1205.98 o 
   9  11  12     5086.18     5811.61    897.80 o 
  11  11  12     3976.65     5249.15    848.65 o 
  13  11  12     4860.75     6240.98    920.99 o 
 -12  12  12    24482.53    26437.72   1521.29 o 
 -10  12  12      609.62      602.06    519.01 o 
  -8  12  12    13485.35    14605.17    807.52 o 
  -6  12  12     5102.01     5710.90    996.41 o 
  -4  12  12    36390.70    36470.95   1207.39 o 
  -2  12  12    28777.33    25227.70    996.77 o 
   0  12  12     3265.45     2953.93    489.91 o 
   2  12  12    42008.00    41649.34   1313.14 o 
   4  12  12     1078.14      724.30    340.07 o 
   6  12  12    32049.30    32252.58   1167.76 o 
   8  12  12      668.87      715.41    379.92 o 
  10  12  12    10475.05    10828.65    784.92 o 
  12  12  12     5449.63     5802.53    971.97 o 
 -11  13  12      183.69      213.75    527.73 o 
  -9  13  12     1726.50     2170.99    657.15 o 
  -7  13  12     4213.57     4294.97    679.67 o 
  -5  13  12    16116.99    14429.83   1221.32 o 
  -3  13  12      576.68      406.63    359.57 o 
  -1  13  12      207.79     -275.58    275.58 o 
   1  13  12     8017.37     9141.77    734.33 o 
   3  13  12     3586.53     3512.25    622.89 o 
   5  13  12      267.78       79.34    451.05 o 
   7  13  12     2856.16     3944.97    717.79 o 
   9  13  12     4274.85     4722.75    629.16 o 
  11  13  12      264.97     1225.90    657.20 o 
  13  13  12     4400.60     2911.36    805.48 o 
 -12  14  12     2980.15     3971.31    842.31 o 
 -10  14  12      811.66      719.68    623.42 o 
  -8  14  12    11110.75    10290.32    801.80 o 
  -6  14  12     2353.55     2776.19    530.65 o 
  -4  14  12      127.76     -332.97    332.97 o 
  -2  14  12     8217.75     7655.21    731.90 o 
   0  14  12     1102.65      579.99    429.01 o 
   2  14  12     3359.14     4127.62    729.79 o 
   4  14  12      266.10      855.63    500.99 o 
   6  14  12     1203.93     1197.52    471.54 o 
   8  14  12     1717.54     1045.26    497.44 o 
  10  14  12     1255.42     1628.89    693.21 o 
  12  14  12      595.78     1064.66    599.95 o 
 -11  15  12     3511.61     5058.69    992.17 o 
  -9  15  12     4436.37     6249.89   1035.49 o 
  -7  15  12     5613.43     6548.51    739.49 o 
  -5  15  12      380.86      721.18    449.64 o 
  -3  15  12    19575.84    21133.69   1118.03 o 
  -1  15  12      229.03      400.27    465.84 o 
   1  15  12    11827.63    12482.92    923.44 o 
   3  15  12     5545.33     5750.80   1199.21 o 
   5  15  12    11896.71    12870.82    952.10 o 
   7  15  12     5819.89     6534.65    865.36 o 
   9  15  12      116.49     -405.24    405.24 o 
  -6  16  12     6039.82     8209.10    810.35 o 
  -4  16  12       31.29       10.28    390.66 o 
  -2  16  12     1567.09     1521.30    567.96 o 
   0  16  12      529.48      799.14    509.12 o 
   2  16  12     1678.53     1474.93    579.34 o 
   4  16  12      574.30     1074.30    524.80 o 
   6  16  12     3684.46     4403.21   1018.16 o 
   8  16  12     3615.31     3659.48    899.53 o 
 -21   1  13      224.03      189.51    370.60 o 
 -19   1  13      677.68      191.28    340.76 o 
 -17   1  13      887.52      467.53    308.08 o 
 -15   1  13      886.81     1600.32    317.51 o 
 -13   1  13     1277.47     1266.30    282.02 o 
 -11   1  13      392.14      459.41    197.58 o 
  -9   1  13    18061.43    16376.93    337.22 o 
  -7   1  13       46.69      212.48     79.03 o 
  -5   1  13     5118.11     4965.97    187.86 o 
  -3   1  13     1648.72     1632.83    137.38 o 
  -1   1  13      140.65      291.52    168.90 o 
   1   1  13     1638.51     1941.86    194.61 o 
   3   1  13      350.86      574.99     83.95 o 
   5   1  13    20964.76    22068.58    446.92 o 
   7   1  13      390.99      276.19     96.42 o 
   9   1  13    21053.88    20218.98    426.87 o 
  11   1  13      679.93      466.67    130.17 o 
  13   1  13     1546.53     1573.79    315.63 o 
  15   1  13       18.06      304.88    285.37 o 
  17   1  13      737.89      402.22    358.26 o 
  19   1  13     1463.91     1531.79    479.02 o 
  21   1  13       66.43     -152.10    487.96 o 
 -22   2  13        3.76      441.65    457.64 o 
 -20   2  13     1695.07     1096.86    399.11 o 
 -18   2  13     2948.15     2572.93    458.04 o 
 -16   2  13     2194.50     1623.68    348.94 o 
 -14   2  13       42.77       55.30    216.49 o 
 -12   2  13      842.02     1152.35    466.79 o 
 -10   2  13     3898.24     3607.04    207.74 o 
  -8   2  13     2433.08     3205.21    235.73 o 
  -6   2  13     6804.81     6594.07    243.90 o 
  -4   2  13      123.07      -30.32    103.80 o 
  -2   2  13     7021.67     7745.31    219.47 o 
   0   2  13   102853.05   107727.13   1767.86 o 
   2   2  13      579.19      503.85     79.13 o 
   4   2  13       32.68      -66.25     66.25 o 
   6   2  13     1384.33     1129.39    185.57 o 
   8   2  13       17.79      -41.14     95.53 o 
  10   2  13     6541.56     6475.99    370.69 o 
  12   2  13       76.00     -186.60    186.60 o 
  14   2  13     1604.58     1477.43    337.20 o 
  16   2  13     2898.44     2950.59    474.93 o 
  18   2  13     2666.34     2465.57    502.87 o 
  20   2  13       13.78     -175.07    435.88 o 
  22   2  13      233.93      -78.00    387.55 o 
 -21   3  13       11.99      191.18    357.82 o 
 -19   3  13     2756.87     2814.36    508.74 o 
 -17   3  13      379.65      969.40    366.53 o 
 -15   3  13      326.51      359.38    269.66 o 
 -13   3  13     3314.82     3298.27    385.13 o 
 -11   3  13     1580.33     1643.14    196.26 o 
  -9   3  13     4282.49     4344.45    204.02 o 
  -7   3  13     1472.80     1594.05    156.20 o 
  -5   3  13      797.32     1036.99    132.76 o 
  -3   3  13       32.41       74.47     85.52 o 
  -1   3  13      750.28     1200.33    199.54 o 
   1   3  13    14608.83    16911.30    534.38 o 
   3   3  13     8361.89     7404.29    241.78 o 
   5   3  13       13.72       -2.19     77.51 o 
   7   3  13     5644.45     5795.67    236.27 o 
   9   3  13    11608.67    11655.55    339.92 o 
  11   3  13      716.72      822.43    154.36 o 
  13   3  13     3076.23     2885.75    388.39 o 
  15   3  13     3179.64     2853.87    432.20 o 
  17   3  13     1644.89      845.65    389.92 o 
  19   3  13     1899.87     2253.17    549.21 o 
  21   3  13      184.85      818.14    519.24 o 
 -22   4  13      834.12      930.57    647.08 o 
 -20   4  13      213.81      662.15    445.02 o 
 -18   4  13     3843.64     3463.60    529.25 o 
 -16   4  13     2109.34     2619.97    432.07 o 
 -14   4  13     1710.07     1656.52    330.72 o 
 -12   4  13     1385.67     2080.08    312.36 o 
 -10   4  13     4668.50     4843.79    232.67 o 
  -8   4  13    14536.71    16319.27    711.54 o 
  -6   4  13     5723.02     6697.20    991.17 o 
  -4   4  13     3215.75     3736.36    488.96 o 
  -2   4  13    25775.78    26958.46    702.00 o 
   0   4  13      747.32      614.06    255.07 o 
   2   4  13     2939.92     3391.77    584.20 o 
   4   4  13     4947.71     5272.86    229.18 o 
   6   4  13     6117.57     5692.88    318.57 o 
   8   4  13      150.31      224.03    116.88 o 
  10   4  13       33.07      327.63    137.15 o 
  12   4  13     4111.10     4306.07    879.80 o 
  14   4  13     3077.35     3305.86    602.69 o 
  16   4  13      346.23      305.30    307.81 o 
  18   4  13      256.47     1097.04    565.50 o 
  20   4  13       78.37      179.44    488.46 o 
  22   4  13      267.39     -497.48    497.48 o 
 -21   5  13     1175.40     1138.58    441.99 o 
 -19   5  13        3.64      438.32    385.23 o 
 -17   5  13        4.90     1421.25    399.73 o 
 -15   5  13      896.61     1208.84    336.28 o 
 -13   5  13      175.24       -9.24    258.07 o 
 -11   5  13      388.24      403.54    184.21 o 
  -9   5  13     3548.23     3148.70    233.58 o 
  -7   5  13    14645.19    15231.02    428.79 o 
  -5   5  13    42959.45    41381.22    746.35 o 
  -3   5  13     4617.91     4526.35    584.53 o 
  -1   5  13       19.59     -138.66    140.72 o 
   1   5  13     2083.70     1176.03    313.24 o 
   3   5  13     6694.32     7020.00    404.80 o 
   5   5  13    20807.94    18902.52    470.66 o 
   7   5  13     2322.46     2149.07    206.82 o 
   9   5  13     3643.92     3855.72    241.19 o 
  11   5  13     4796.38     4670.65    276.95 o 
  13   5  13     8195.60     9055.48    461.54 o 
  15   5  13      586.73      466.34    502.29 o 
  17   5  13       23.56      408.80    363.27 o 
  19   5  13      112.62      278.56    471.02 o 
  21   5  13      772.61      588.53    451.92 o 
 -20   6  13     2850.70     3062.66    565.15 o 
 -18   6  13      177.37      -14.30    364.47 o 
 -16   6  13     4188.68     4008.15    537.88 o 
 -14   6  13     9421.65     9423.79    638.84 o 
 -12   6  13     1400.27     1586.91    324.00 o 
 -10   6  13       27.67     -128.08    128.08 o 
  -8   6  13    47871.92    46383.55    866.06 o 
  -6   6  13    29880.15    28142.14   1075.22 o 
  -4   6  13     8883.24     8702.43    432.66 o 
  -2   6  13     3465.84     3124.89    314.89 o 
   0   6  13       24.46       30.23    166.37 o 
   2   6  13    13982.68    12786.00    721.90 o 
   4   6  13     2729.46     1871.19    406.48 o 
   6   6  13      196.08      125.63    183.59 o 
   8   6  13     1969.90     1991.33    229.44 o 
  10   6  13     3464.68     3385.86    252.54 o 
  12   6  13      923.99      820.16    309.59 o 
  14   6  13     6244.62     5545.47    894.15 o 
  16   6  13      483.91     1151.66    425.04 o 
  18   6  13      226.92     -157.19    398.27 o 
  20   6  13     1003.06     1378.97    887.86 o 
 -19   7  13     1212.18     1496.83    478.47 o 
 -17   7  13       75.27     -268.35    332.23 o 
 -15   7  13      612.76      967.87    371.03 o 
 -13   7  13      367.88      708.67    442.38 o 
 -11   7  13       10.76      177.34    222.38 o 
  -9   7  13      825.78     1002.34    251.95 o 
  -7   7  13    32116.99    31641.33    710.63 o 
  -5   7  13    22191.35    20662.04    698.42 o 
  -3   7  13      120.13      115.48    188.21 o 
  -1   7  13     3951.68     3255.81    341.84 o 
   1   7  13      307.89      554.59    208.57 o 
   3   7  13    15743.69    14939.79    621.24 o 
   5   7  13    19335.77    18551.04   1044.35 o 
   7   7  13    24369.90    23682.39    613.77 o 
   9   7  13      571.02      335.19    180.66 o 
  11   7  13    20164.53    20970.88    557.00 o 
  13   7  13    10891.40    12116.40    694.18 o 
  15   7  13      740.96      561.17    351.75 o 
  17   7  13       68.58       86.15    355.74 o 
  19   7  13      228.20     -230.93    674.96 o 
 -20   8  13      131.24      849.89    792.10 o 
 -18   8  13     1952.86     1639.85    640.25 o 
 -16   8  13    13883.22    16938.67   1021.38 o 
 -14   8  13     8504.97    10269.82    715.78 o 
 -12   8  13    12403.88    14467.74   1111.73 o 
 -10   8  13    11681.48    12053.43    595.10 o 
  -8   8  13     2311.26     2515.72    333.63 o 
  -6   8  13     2190.99     1786.57    303.13 o 
  -4   8  13     2682.47     2474.84    348.87 o 
  -2   8  13     1336.72     1192.40    307.38 o 
   0   8  13     8465.90     8868.68    530.79 o 
   2   8  13    26229.04    26838.24   1404.57 o 
   4   8  13       87.02       82.03    224.91 o 
   6   8  13     2702.87     3148.84    586.67 o 
   8   8  13     2797.33     2940.96    477.75 o 
  10   8  13      713.96     1009.23    235.53 o 
  12   8  13     3204.64     2607.93    504.64 o 
  14   8  13     1025.21      537.53    444.51 o 
  16   8  13      516.07     1192.63    718.79 o 
  18   8  13     2034.29     2992.17    928.65 o 
 -19   9  13      553.43     1258.03    676.06 o 
 -17   9  13        4.26      353.53    672.50 o 
 -15   9  13     2795.77     2403.11    481.41 o 
 -13   9  13       49.90       81.45    479.15 o 
 -11   9  13       34.57     -178.28    218.58 o 
  -9   9  13    33064.85    35250.61   1037.23 o 
  -7   9  13    17986.04    16552.00    703.54 o 
  -5   9  13      641.89      699.99    461.56 o 
  -3   9  13       44.08       74.23    605.63 o 
  -1   9  13     1289.01     1154.62    309.84 o 
   1   9  13     2986.70     2743.51    376.79 o 
   3   9  13    27044.56    27435.36    926.54 o 
   5   9  13     5195.48     5340.14    484.90 o 
   7   9  13    19761.07    20321.56   1244.50 o 
   9   9  13    17432.26    17871.14    604.05 o 
  11   9  13    12507.70    13457.85    639.59 o 
  13   9  13     5370.94     5200.07    800.74 o 
 -18  10  13     1080.13     1255.13    528.51 o 
 -16  10  13     6337.13     6947.77    710.93 o 
 -14  10  13    10889.96    13170.16    828.62 o 
 -12  10  13     8721.72    10652.66    914.57 o 
 -10  10  13    19650.22    19844.07   1168.09 o 
  -8  10  13      154.95       98.76    270.08 o 
  -6  10  13       31.99     -170.33    228.27 o 
  -4  10  13     1643.50     1843.39    614.11 o 
  -2  10  13       12.11     -199.91    199.91 o 
   0  10  13     9287.77     9245.58    612.71 o 
   2  10  13     8490.52     8474.15    600.01 o 
   4  10  13      122.18      181.49    247.53 o 
   6  10  13     3895.85     2591.69    412.73 o 
   8  10  13     2161.08     1168.32    532.99 o 
  10  10  13     4392.91     4007.39    816.53 o 
  12  10  13     3174.69     3089.57    700.09 o 
 -15  11  13      480.03      916.73    595.13 o 
 -11  11  13     3047.60     2914.33    614.02 o 
  -9  11  13    22019.07    25302.29   1856.27 o 
  -7  11  13       48.15       15.94    307.71 o 
  -5  11  13     1360.96     1488.47    350.45 o 
  -3  11  13      541.83      391.14    380.91 o 
  -1  11  13       29.28      189.49    352.07 o 
   1  11  13      328.74      428.66    313.46 o 
   3  11  13     5545.36     5937.56    573.35 o 
   5  11  13    14708.84    15648.16    800.37 o 
   7  11  13    29421.60    30255.71   1784.67 o 
   9  11  13     7994.49     9471.61    768.93 o 
  11  11  13     2212.30     2945.69    680.00 o 
  13  11  13    10014.70    11073.43   1147.77 o 
 -12  12  13    12214.71    12548.46   1123.78 o 
 -10  12  13     5600.73     5573.30    860.78 o 
  -8  12  13     1955.05     1388.94    371.45 o 
  -6  12  13    13126.82    12849.73   1170.63 o 
  -4  12  13       16.67      394.68    320.58 o 
  -2  12  13     2626.48     2828.42    878.59 o 
   0  12  13       15.33     -106.15    574.70 o 
   2  12  13        2.78      784.40    363.22 o 
   4  12  13     3649.24     3608.11    672.49 o 
   6  12  13     1203.93     1144.68    396.98 o 
   8  12  13     1983.53     1424.66    432.69 o 
  10  12  13       24.36      287.91    382.14 o 
  12  12  13      716.04      742.46    643.48 o 
 -11  13  13      108.12      167.79    519.66 o 
  -9  13  13     1380.45     1495.67    598.72 o 
  -7  13  13     4542.75     3805.11    550.93 o 
  -5  13  13     4231.47     5473.00   1129.32 o 
  -3  13  13     1351.72     1536.67    914.96 o 
  -1  13  13      589.47      172.84    329.58 o 
   1  13  13      914.05      643.69    375.47 o 
   3  13  13     4250.92     3096.31    824.95 o 
   5  13  13    15848.01    15519.04   1137.89 o 
   7  13  13     9076.66     9780.07    784.78 o 
   9  13  13      195.27      -26.90    579.09 o 
  11  13  13     9785.65    10654.53   1213.06 o 
  13  13  13     5725.67     7360.31   1126.01 o 
 -12  14  13     1252.44     1785.95    632.79 o 
 -10  14  13      833.46      -46.53    576.75 o 
  -8  14  13     9460.12    10460.93    818.52 o 
  -6  14  13     2395.52     2342.17    510.91 o 
  -4  14  13     2052.71     1693.58    483.69 o 
  -2  14  13       10.31     -222.64    336.26 o 
   0  14  13       15.57      286.31    422.88 o 
   2  14  13     3016.26     3062.97    565.81 o 
   4  14  13     1613.44     1292.19    471.67 o 
   6  14  13      135.08     -198.89    505.17 o 
   8  14  13      281.97      104.42    430.90 o 
  10  14  13       23.50     -423.90    544.21 o 
  12  14  13     1492.21     2014.74    795.27 o 
 -11  15  13      558.10     -184.05    699.27 o 
  -9  15  13      256.60      285.01    638.53 o 
  -7  15  13     5696.51     6776.39    757.30 o 
  -5  15  13      583.47      849.91    474.01 o 
  -3  15  13      796.09     1242.30    489.89 o 
  -1  15  13      168.79     -429.66    429.66 o 
   1  15  13      282.49     1005.12    509.52 o 
   3  15  13     4460.31     4738.68    695.86 o 
   5  15  13     7645.07     7913.19    803.13 o 
   7  15  13     4488.09     4064.91    670.19 o 
   9  15  13     1966.75     2451.35    817.78 o 
  -6  16  13       54.55     1534.51    521.81 o 
  -4  16  13      163.55     -266.41    402.13 o 
  -2  16  13       31.43     -473.12    473.12 o 
   0  16  13      738.75     1196.14    880.98 o 
   2  16  13      579.45     1339.21    555.82 o 
   4  16  13      940.16     1028.00    509.47 o 
   6  16  13      293.45      519.75    818.61 o 
   8  16  13      239.21     -434.14    576.64 o 
 -22   0  14     1892.67     1486.58    652.44 o 
 -20   0  14     9674.47     8803.14   1050.38 o 
 -18   0  14     4096.95     2835.19    680.82 o 
 -16   0  14    24770.18    24531.04   1309.24 o 
 -14   0  14     7109.12     6818.02    701.40 o 
 -12   0  14     1437.81     1215.30    340.38 o 
 -10   0  14    30127.48    29416.31    683.69 o 
  -8   0  14   138649.45   140454.72   2194.74 o 
  -6   0  14    57750.26    63081.08   1124.68 o 
  -4   0  14   259515.91   265419.47   3784.79 o 
  -2   0  14   216612.94   222086.83   4568.40 o 
   0   0  14     8706.21    10476.21    540.04 o 
   2   0  14     7015.42     8680.65    512.15 o 
   4   0  14   143457.75   149553.45   2285.25 o 
   6   0  14    18628.13    20934.65    563.36 o 
   8   0  14   193665.73   191130.94   2948.79 o 
  10   0  14      633.54      680.51    191.51 o 
  12   0  14     4238.55     5242.40    371.76 o 
  14   0  14    36716.27    38644.23   1576.30 o 
  16   0  14    29287.15    27132.77   1416.02 o 
  18   0  14     6949.00     6913.30    970.67 o 
  20   0  14     2143.49      674.73    723.83 o 
  22   0  14     6067.61     5975.43   1023.40 o 
 -21   1  14     6458.92     5364.54    807.51 o 
 -19   1  14        4.13      172.67    340.97 o 
 -17   1  14      598.72      550.85    749.26 o 
 -15   1  14    33490.60    31279.94   1003.41 o 
 -13   1  14    15305.75    15424.00   1059.26 o 
 -11   1  14    70895.12    69105.73   1439.11 o 
  -9   1  14    25604.85    25520.37    444.88 o 
  -7   1  14     8397.14     8524.74    237.81 o 
  -5   1  14    16746.64    17288.38    326.77 o 
  -3   1  14    28596.08    29326.79    501.89 o 
  -1   1  14   206680.02   220401.50   2588.97 o 
   1   1  14     3061.84     2399.39    217.65 o 
   3   1  14    10926.94     9595.93    575.23 o 
   5   1  14      139.93      248.79     84.74 o 
   7   1  14     7638.72     8058.01    322.96 o 
   9   1  14    32229.56    31078.85    719.54 o 
  11   1  14     3523.55     4321.76    238.02 o 
  13   1  14     3719.03     3590.69    406.08 o 
  15   1  14    31988.40    31585.74   1043.45 o 
  17   1  14    41654.99    41618.48   1548.04 o 
  19   1  14     2507.26     2379.05    540.02 o 
  21   1  14     7096.43     6759.21    794.71 o 
 -22   2  14        7.24      -50.09    862.39 o 
 -20   2  14     2240.88     2992.34    504.43 o 
 -18   2  14     4034.76     4207.33    859.61 o 
 -16   2  14     1070.63      415.49    288.89 o 
 -14   2  14      229.27      468.78    242.05 o 
 -12   2  14     1702.86     1807.57    300.04 o 
 -10   2  14     3724.04     4036.46    191.07 o 
  -8   2  14    59824.61    62773.39    829.09 o 
  -6   2  14   154592.50   155359.69   1934.60 o 
  -4   2  14   109715.47   118158.38   1513.35 o 
  -2   2  14    30299.15    32665.49    533.60 o 
   0   2  14    15055.28    13894.82    459.08 o 
   2   2  14   197656.55   206962.03   6340.58 o 
   4   2  14       98.31      191.18     78.20 o 
   6   2  14    10653.25    10276.28    280.95 o 
   8   2  14     2735.87     2231.09    172.44 o 
  10   2  14     1600.98     1556.36    167.34 o 
  12   2  14     4322.58     4513.38    252.28 o 
  14   2  14     8022.62     8155.09    559.63 o 
  16   2  14     2585.47     2932.86    460.80 o 
  18   2  14     2100.69     2597.59    516.68 o 
  20   2  14      214.33      357.27    481.16 o 
  22   2  14      531.89      312.09    524.06 o 
 -21   3  14       89.97     -335.93    335.93 o 
 -19   3  14     7120.63     6020.81    643.67 o 
 -17   3  14    10394.12     9237.57    681.10 o 
 -15   3  14    20113.89    21227.80    852.91 o 
 -13   3  14     1180.46     1684.44    313.36 o 
 -11   3  14    23060.64    22243.55    561.00 o 
  -9   3  14     2003.69     2043.36    161.61 o 
  -7   3  14    75009.95    75496.70   1099.78 o 
  -5   3  14      149.18      376.98    109.37 o 
  -3   3  14     1856.16     2200.34    155.22 o 
  -1   3  14   167922.02   186234.16   2843.25 o 
   1   3  14    25093.54    23481.25    785.99 o 
   3   3  14   285712.56   296919.81   3475.62 o 
   5   3  14    15927.61    15957.80    348.35 o 
   7   3  14    72592.16    76669.35   1009.38 o 
   9   3  14       59.14      109.68    114.01 o 
  11   3  14      334.97      343.15    134.82 o 
  13   3  14    65700.91    67211.64   1545.86 o 
  15   3  14    19608.60    19453.89   1278.76 o 
  17   3  14     1542.21     1823.97    976.43 o 
  19   3  14    22329.38    22415.12   1083.26 o 
  21   3  14    28779.55    28406.82   1630.99 o 
 -22   4  14     2742.53     1544.70    804.90 o 
 -20   4  14     9685.37     9400.51   1519.09 o 
 -18   4  14     3011.31     3518.47    534.01 o 
 -16   4  14    38796.47    37338.80   1190.87 o 
 -14   4  14    45370.75    42736.55   1779.38 o 
 -12   4  14    60085.88    60423.54   2226.81 o 
 -10   4  14    34576.27    33275.97    588.87 o 
  -8   4  14     4155.65     4229.80    318.57 o 
  -6   4  14   414072.22   425795.78   4915.59 o 
  -4   4  14    27578.78    29462.08    572.78 o 
  -2   4  14     3124.08     2786.08    273.53 o 
   0   4  14   263730.00   271797.94   4678.65 o 
   2   4  14   236650.45   249662.80   7976.05 o 
   4   4  14    38638.59    39818.05    710.27 o 
   6   4  14     3332.20     3281.50    212.71 o 
   8   4  14    41539.84    42458.70    703.22 o 
  10   4  14     4327.96     4096.39    271.69 o 
  12   4  14     1763.40     2170.56    279.16 o 
  14   4  14    11648.32    12365.51    673.60 o 
  16   4  14       88.86      279.62    315.96 o 
  18   4  14    27040.46    29051.07   1172.35 o 
  20   4  14      191.78     -247.61    450.26 o 
 -21   5  14       18.54      371.84    363.72 o 
 -19   5  14    12063.63    10668.46   1110.20 o 
 -17   5  14    16069.57    15980.47    872.32 o 
 -15   5  14     8859.52    10501.96    677.22 o 
 -13   5  14       99.60      -74.41    320.18 o 
 -11   5  14     3907.99     3967.31    321.43 o 
  -9   5  14      168.28      234.70    161.85 o 
  -7   5  14    22876.05    22038.71    524.40 o 
  -5   5  14      620.46      566.82    165.66 o 
  -3   5  14     4505.90     4724.51    326.13 o 
  -1   5  14     3884.09     3329.71    438.47 o 
   1   5  14       11.46      -45.10    162.99 o 
   3   5  14    43140.21    43342.22   1166.36 o 
   5   5  14    18027.58    18568.14    465.89 o 
   7   5  14     7744.58     8466.22    468.43 o 
   9   5  14     5270.58     5182.20    271.30 o 
  11   5  14    18160.98    17637.60    616.87 o 
  13   5  14    35488.59    35587.36    887.70 o 
  15   5  14    21332.00    21413.02    900.46 o 
  17   5  14      190.83     -200.18    342.60 o 
  19   5  14    21087.70    23332.31   1087.74 o 
 -20   6  14    12074.82    12308.23    905.34 o 
 -18   6  14     2505.36     2332.10    592.34 o 
 -16   6  14      747.18      637.69    362.58 o 
 -14   6  14    15137.75    14257.78    731.58 o 
 -12   6  14      222.56       99.13    237.85 o 
 -10   6  14    16788.68    16390.46    482.67 o 
  -8   6  14     9718.00     9407.62    375.26 o 
  -6   6  14    34682.13    33774.99    700.70 o 
  -4   6  14    99439.58    96812.59   2141.38 o 
  -2   6  14    42988.05    41784.63   1010.34 o 
   0   6  14    32603.86    30064.04    958.21 o 
   2   6  14    55750.90    58298.53   1858.05 o 
   4   6  14    35537.88    32902.21    913.40 o 
   6   6  14     5293.96     5135.73    441.14 o 
   8   6  14     6864.64     6819.24    341.17 o 
  10   6  14     2140.87     2227.26    224.93 o 
  12   6  14      654.63      601.38    228.56 o 
  14   6  14    11136.64    11358.24    685.79 o 
  16   6  14       57.46      350.23    710.61 o 
  18   6  14        9.27     -312.77    642.52 o 
  20   6  14        4.51      633.10    775.48 o 
 -19   7  14     1111.07     1500.96    489.19 o 
 -17   7  14      174.46      412.95    357.79 o 
 -15   7  14    22286.20    25202.73   1023.17 o 
 -13   7  14       51.71      104.35    272.19 o 
 -11   7  14    37602.14    40622.04   1079.09 o 
  -9   7  14     1172.16     1462.59    228.88 o 
  -7   7  14    15917.32    15061.91    490.29 o 
  -5   7  14     9519.87    11006.66    525.94 o 
  -3   7  14     1151.08     1069.13    265.33 o 
  -1   7  14    97429.81    97907.96   1874.09 o 
   1   7  14      106.11       45.08    176.73 o 
   3   7  14    26978.99    23986.73    788.94 o 
   5   7  14     2499.15     3082.99    412.86 o 
   7   7  14     5165.85     4551.28    302.32 o 
   9   7  14     3325.15     3465.02    298.13 o 
  11   7  14     3940.91     4020.01    326.50 o 
  13   7  14      977.37      545.25    408.14 o 
  15   7  14    51047.17    50345.23   1451.40 o 
  17   7  14    30027.32    29773.08   1797.53 o 
  19   7  14     1079.18     1272.96    784.03 o 
 -20   8  14     4373.32     6718.24   1190.92 o 
 -18   8  14      867.13     1710.63    665.09 o 
 -16   8  14    10023.97     9627.23    819.47 o 
 -14   8  14     1718.38     1831.62    427.88 o 
 -12   8  14       23.71      380.13    255.53 o 
 -10   8  14    28229.95    28969.93    920.43 o 
  -8   8  14    26637.63    26385.46    842.31 o 
  -6   8  14     3476.12     3179.44    371.00 o 
  -4   8  14    65958.84    66738.13   2406.44 o 
  -2   8  14    92924.14    89602.31   2752.07 o 
   0   8  14      860.29     1069.60    273.50 o 
   2   8  14     2480.85     2632.51    355.63 o 
   4   8  14    69508.52    69435.23   1552.79 o 
   6   8  14    16454.20    16012.47    714.30 o 
   8   8  14    26099.04    26478.94    741.03 o 
  10   8  14      164.32      403.49    232.03 o 
  12   8  14    10186.29    10538.88    625.64 o 
  16   8  14     6792.36     7566.87   1100.78 o 
  18   8  14    10021.39    11792.14   1317.56 o 
 -19   9  14      975.78     1359.91    656.30 o 
 -17   9  14      383.66      710.93    656.21 o 
 -15   9  14     1216.27     1095.43    401.08 o 
 -13   9  14      643.21      822.46    526.96 o 
 -11   9  14     3074.73     3269.99    413.72 o 
  -9   9  14       45.72      180.95    277.35 o 
  -7   9  14     5010.17     5127.75    459.45 o 
  -5   9  14     7080.95     7741.15    534.38 o 
  -3   9  14     8482.48     8383.17    552.47 o 
  -1   9  14     4292.74     3958.08    440.31 o 
   1   9  14     2581.62     2890.73    420.67 o 
   3   9  14    10727.27     9904.70   1239.12 o 
   5   9  14      215.92      284.53    520.56 o 
   7   9  14     1014.20      641.68    327.51 o 
   9   9  14     8047.26     8569.83    455.54 o 
  11   9  14     6892.91     7304.30    585.67 o 
  13   9  14     6759.87     7499.68    903.81 o 
 -18  10  14     1657.61     1370.87    649.29 o 
 -16  10  14      250.25      313.58    380.09 o 
 -14  10  14     9900.92    10174.95    762.04 o 
 -12  10  14    12086.95    12746.78   1004.36 o 
 -10  10  14     1735.54     1818.39    505.82 o 
  -8  10  14     1571.54     1784.86    363.65 o 
  -6  10  14    15229.71    14203.36    701.96 o 
  -4  10  14     9831.74    10663.32    645.74 o 
  -2  10  14     4158.40     4436.52    476.29 o 
   0  10  14    12138.14    11525.88    671.42 o 
   2  10  14    23349.93    21840.75    866.65 o 
   4  10  14      321.51      478.66    290.78 o 
   6  10  14       11.81     -255.12    255.12 o 
   8  10  14     1179.53     1273.20    517.71 o 
  10  10  14      102.98     -151.63    477.50 o 
  12  10  14      450.07      265.69    503.08 o 
 -15  11  14     1427.87      448.81    528.46 o 
 -11  11  14    13143.23    15383.96   1090.60 o 
  -9  11  14      155.31      922.61    320.66 o 
  -7  11  14     5182.13     5289.26    535.92 o 
  -5  11  14     3286.73     2671.38    438.63 o 
  -3  11  14      308.41      332.75    291.27 o 
  -1  11  14    37423.07    37779.25   2287.50 o 
   1  11  14        0.78     -179.91    264.26 o 
   3  11  14    26246.35    26644.40   1024.65 o 
   5  11  14    27177.20    26636.67   1022.72 o 
   7  11  14    20732.67    19259.84    889.75 o 
   9  11  14     4988.63     5339.68    581.85 o 
  11  11  14       41.85      886.44    553.08 o 
  13  11  14    26581.06    25179.93   1530.91 o 
 -12  12  14    20336.04    20631.84   1365.77 o 
 -10  12  14     5929.14     6126.13    875.08 o 
  -8  12  14        4.95      -50.83    317.27 o 
  -6  12  14    36638.67    36694.53   1221.06 o 
  -4  12  14     1285.28      798.00    361.40 o 
  -2  12  14    15364.93    15607.83   1642.66 o 
   0  12  14    33015.34    34396.99   1204.62 o 
   2  12  14    38787.12    38921.77   1291.07 o 
   4  12  14     9577.62    11606.35    780.09 o 
   6  12  14     3974.14     4216.06   1032.02 o 
   8  12  14    11641.68    11380.69   1219.65 o 
  10  12  14      506.89      657.94    422.88 o 
  12  12  14     2378.63     2892.78    788.50 o 
 -11  13  14     1924.24     1814.92    664.75 o 
  -9  13  14      102.36      358.75    544.18 o 
  -7  13  14       69.97      117.85    324.16 o 
  -5  13  14      462.89      957.50    378.92 o 
  -3  13  14      176.12      352.42    376.23 o 
  -1  13  14     8310.00     7689.71    700.41 o 
   1  13  14     1734.10     1241.13    683.61 o 
   3  13  14      420.82      827.32    381.39 o 
   5  13  14     6852.67     7105.72    692.49 o 
   7  13  14     4507.96     6182.74    687.94 o 
   9  13  14      239.98     -117.36    433.71 o 
  11  13  14       65.81     -202.13    603.54 o 
  13  13  14     9508.05    10212.49   1251.07 o 
 -12  14  14      386.63      619.01    609.10 o 
 -10  14  14     8552.59     9061.02   1104.86 o 
  -8  14  14     1703.39     1898.20    527.14 o 
  -6  14  14      152.27      256.73    393.54 o 
  -4  14  14     6424.26     5532.03    672.86 o 
  -2  14  14     8993.90    10197.57    813.94 o 
   0  14  14     3194.09     2603.55    552.99 o 
   2  14  14        4.29      355.22    429.53 o 
   4  14  14    18542.82    20434.87   1131.02 o 
   6  14  14      880.15      112.08    497.06 o 
   8  14  14     4394.90     2835.46    857.70 o 
  10  14  14     1424.96     2313.80    737.99 o 
  12  14  14     4705.78     5083.86   1097.59 o 
 -11  15  14     8644.29     9163.76   1248.84 o 
  -9  15  14     3014.55     2454.31    769.80 o 
  -7  15  14    12582.83    12677.40    937.26 o 
  -5  15  14     1841.72     1343.87    526.71 o 
  -3  15  14      333.50      586.97    450.84 o 
  -1  15  14     6861.17     7938.08    937.17 o 
   1  15  14      665.24      254.15    460.77 o 
   3  15  14    22315.55    25279.59   2317.49 o 
   5  15  14      548.92      710.91    439.42 o 
   7  15  14     1539.49     2210.89    811.00 o 
   9  15  14     4291.13     3897.25   1177.96 o 
  -6  16  14      942.08     2531.69    892.93 o 
  -4  16  14      225.32     -403.79    412.08 o 
  -2  16  14     3282.62     2572.30    618.54 o 
   0  16  14       10.77     -389.63    392.71 o 
   2  16  14       64.27     -157.11    482.49 o 
   4  16  14     5094.11     6348.29    764.29 o 
   6  16  14      141.60      -70.62    695.91 o 
 -21   1  15      307.83      118.50    373.62 o 
 -19   1  15     1062.21      783.68    380.31 o 
 -17   1  15     4687.62     4672.66    534.59 o 
 -15   1  15        3.45      179.66    248.08 o 
 -13   1  15     1898.26     2375.60    592.45 o 
 -11   1  15      494.15      968.68    225.65 o 
  -9   1  15     1912.73     2556.88    282.80 o 
  -7   1  15     7106.87     8323.99    243.91 o 
  -5   1  15      819.12      639.33     93.74 o 
  -3   1  15      626.75      752.28    155.41 o 
  -1   1  15      222.81      413.72    197.60 o 
   1   1  15    31137.82    30331.68    720.05 o 
   3   1  15     6019.00     6208.00    219.81 o 
   5   1  15      328.56      501.74    102.19 o 
   7   1  15    11863.45    12409.31    321.42 o 
   9   1  15     1696.72     1966.60    172.85 o 
  11   1  15     1315.53     1212.07    167.58 o 
  13   1  15      422.88       94.72    243.28 o 
  15   1  15      143.34      270.84    287.25 o 
  17   1  15     3392.03     3964.64   1091.88 o 
  19   1  15      945.99     1133.65    718.03 o 
  21   1  15      639.07     1097.30    548.03 o 
 -22   2  15        9.28       -7.03    376.32 o 
 -20   2  15     3777.77     2931.53    533.12 o 
 -18   2  15     1163.66      881.72    370.50 o 
 -16   2  15     4925.84     4749.25    705.28 o 
 -14   2  15      948.82      937.02    270.77 o 
 -12   2  15     8732.09     7397.42    464.97 o 
 -10   2  15       51.57      -83.50     93.56 o 
  -8   2  15    22582.90    22102.04    630.63 o 
  -6   2  15    10124.70    10873.67    319.48 o 
  -4   2  15     6580.86     6904.53    279.56 o 
  -2   2  15     9889.03     9865.86    250.09 o 
   0   2  15    19451.19    19097.30    558.91 o 
   2   2  15    65891.77    67526.03   1274.56 o 
   4   2  15       15.01      -76.26     76.26 o 
   6   2  15     6772.35     6478.34    233.31 o 
   8   2  15       72.00       -3.51     95.16 o 
  10   2  15    11226.77    11570.45    345.88 o 
  12   2  15      823.53      800.70    164.24 o 
  14   2  15       68.36      263.40    288.09 o 
  16   2  15     5979.24     6478.49    591.71 o 
  18   2  15     3310.52     3718.12    575.75 o 
  20   2  15     3262.62     3643.99    644.14 o 
  22   2  15      249.95      304.63    594.05 o 
 -21   3  15       45.36     -403.73    577.74 o 
 -19   3  15     1582.10      987.53    428.25 o 
 -17   3  15    11899.65    11523.48    739.26 o 
 -15   3  15     4268.39     4153.77    503.85 o 
 -13   3  15     1306.43     1457.66    288.57 o 
 -11   3  15      835.08      762.53    180.09 o 
  -9   3  15      144.80       27.99     99.47 o 
  -7   3  15     3008.09     3488.83    515.32 o 
  -5   3  15     3406.96     4204.60    739.64 o 
  -3   3  15     4945.38     4648.83    207.27 o 
  -1   3  15    28013.70    29232.88    729.40 o 
   1   3  15    67285.20    65743.27   1267.28 o 
   3   3  15     1859.74     2317.94    146.78 o 
   5   3  15       80.01      101.19     96.98 o 
   7   3  15     7317.04     7583.60    298.65 o 
   9   3  15       37.87       59.46    116.84 o 
  11   3  15     1005.43     1339.40    180.14 o 
  13   3  15     1336.03     1568.58    333.76 o 
  15   3  15       43.85       50.92    288.99 o 
  17   3  15     6175.47     6810.53    859.36 o 
  19   3  15        0.03       80.30    434.72 o 
  21   3  15      513.16      977.88    461.24 o 
 -22   4  15     3077.02     1703.06    809.43 o 
 -20   4  15     2944.99     3623.46    559.72 o 
 -18   4  15      133.51      751.55    456.63 o 
 -16   4  15      517.99      610.03    304.44 o 
 -14   4  15      384.84     1465.46    325.82 o 
 -12   4  15      196.04      336.70    285.06 o 
 -10   4  15      328.77      211.20    124.19 o 
  -8   4  15       45.05       60.77    228.48 o 
  -6   4  15     2524.53     3611.79    409.06 o 
  -4   4  15     1832.79     2668.80    276.95 o 
  -2   4  15      746.28      662.44    180.61 o 
   0   4  15     7371.93     7944.43    905.66 o 
   2   4  15      202.59      266.19    214.62 o 
   4   4  15     3612.94     3617.94    198.90 o 
   6   4  15    10699.14     9523.34    336.10 o 
   8   4  15     5658.22     5904.64    265.05 o 
  10   4  15      584.19      848.45    163.85 o 
  12   4  15     4160.94     4603.54    341.96 o 
  14   4  15      792.86     1101.41    346.79 o 
  16   4  15     1703.72     2435.79    462.71 o 
  18   4  15     3040.68     2986.29    562.92 o 
  20   4  15      277.21     1133.14    854.39 o 
 -21   5  15      240.83      522.46    374.56 o 
 -19   5  15     1635.62     1383.77    441.43 o 
 -17   5  15     2129.02     2452.04    451.01 o 
 -15   5  15    20517.71    20491.69    881.49 o 
 -13   5  15     8569.99     8246.08   1121.61 o 
 -11   5  15     1016.68      921.60    228.86 o 
  -9   5  15     1858.11     1530.63    229.83 o 
  -7   5  15    12442.17    13186.18    418.98 o 
  -5   5  15      213.49      205.15    330.43 o 
  -3   5  15    19423.04    19643.92    901.25 o 
  -1   5  15     3390.34     3718.69    368.15 o 
   1   5  15     7167.69     6859.03    418.12 o 
   3   5  15    18932.03    17773.24    994.79 o 
   5   5  15    19874.03    20399.50    495.62 o 
   7   5  15    14689.52    14511.99    437.91 o 
   9   5  15     2311.17     2408.14    231.57 o 
  11   5  15      429.00      416.42    184.74 o 
  13   5  15     1199.57     1825.55    317.49 o 
  15   5  15     1912.14     1914.67    422.74 o 
  17   5  15     2185.23     1677.19    450.11 o 
  19   5  15      460.55      369.42    728.56 o 
 -20   6  15     1684.33     1583.82    774.96 o 
 -18   6  15      871.53     1135.48    961.41 o 
 -16   6  15     4002.02     3019.76    482.64 o 
 -14   6  15      464.53      105.32    283.68 o 
 -12   6  15     7516.19     8513.73   1523.67 o 
 -10   6  15     1961.85     2483.96    310.28 o 
  -8   6  15     2647.42     2838.24    251.14 o 
  -6   6  15     2648.42     2797.94    237.06 o 
  -4   6  15     2559.56     2576.43    298.82 o 
  -2   6  15      872.33      516.85    214.95 o 
   0   6  15      277.31      512.37    255.07 o 
   2   6  15     1994.60     1805.37    411.09 o 
   4   6  15    24330.17    23932.41    779.79 o 
   6   6  15    11847.13    12771.30    498.60 o 
   8   6  15      684.36      509.09    167.12 o 
  10   6  15    11750.56    11952.59    409.05 o 
  12   6  15     4097.56     4349.00    366.61 o 
  14   6  15      222.09      377.77    323.94 o 
  16   6  15     4892.52     5522.73    573.31 o 
  18   6  15       33.60     -667.54    667.54 o 
  20   6  15       44.32      183.24    717.06 o 
 -19   7  15     3192.15     4383.61    614.00 o 
 -17   7  15     2755.19     3560.75    540.25 o 
 -15   7  15    24374.21    24772.23   1146.59 o 
 -13   7  15     9771.04    10603.13    665.25 o 
 -11   7  15      594.71      819.48    263.78 o 
  -9   7  15     2202.23     2722.01    271.82 o 
  -7   7  15      169.71      166.92    213.05 o 
  -5   7  15     1000.75      845.49    237.85 o 
  -3   7  15     4897.19     4684.05    393.74 o 
  -1   7  15      861.03      801.20    246.92 o 
   1   7  15      430.81      495.90    219.91 o 
   3   7  15    17670.34    16370.16    969.66 o 
   5   7  15     5543.33     5682.95    460.97 o 
   7   7  15      601.94      795.35    195.12 o 
   9   7  15      517.90      905.37    206.44 o 
  11   7  15     5458.49     6107.56    384.59 o 
  13   7  15     5228.66     5641.03    450.06 o 
  15   7  15      728.39     1274.99    692.87 o 
  17   7  15     2367.77     2664.75    840.12 o 
  19   7  15        8.54     -712.71    712.71 o 
 -20   8  15     1314.32     2110.09    889.54 o 
 -18   8  15     2026.59     2122.85    809.25 o 
 -16   8  15        1.97     -286.74    309.30 o 
 -14   8  15     2520.42     2602.69    443.11 o 
 -12   8  15      639.05      481.65    268.50 o 
 -10   8  15     2519.90     3086.15    383.52 o 
  -8   8  15     3008.07     3854.62    793.63 o 
  -6   8  15      267.07       15.05    214.39 o 
  -4   8  15     1660.79     2281.24    337.52 o 
  -2   8  15      859.62      713.17    243.31 o 
   0   8  15     7355.68     8332.46    529.21 o 
   2   8  15    27957.97    26249.67    883.91 o 
   4   8  15    21680.95    20628.38   1155.99 o 
   6   8  15    16008.78    15867.25    721.90 o 
   8   8  15     7499.39     8409.99    464.34 o 
  10   8  15    26294.37    25852.21    720.92 o 
  12   8  15     6101.03     6841.82    821.25 o 
  18   8  15      231.10       98.07    686.06 o 
 -19   9  15      405.96      202.24    620.43 o 
 -17   9  15    20571.93    22853.01   1076.83 o 
 -15   9  15    12981.23    12827.78    827.02 o 
 -13   9  15      605.76     1068.60    537.96 o 
 -11   9  15     4867.61     4115.58    452.24 o 
  -9   9  15    14211.32    15318.09    963.72 o 
  -7   9  15       32.32      318.54    246.60 o 
  -5   9  15    11550.67    11110.56    731.81 o 
  -3   9  15      739.93      301.47    283.74 o 
  -1   9  15     5895.95     5862.13    502.14 o 
   1   9  15     8708.36     8933.06    669.38 o 
   3   9  15     4804.02     5258.50    496.29 o 
   5   9  15     1238.73     1121.99    514.00 o 
   7   9  15     1920.82     1910.08    380.03 o 
   9   9  15     1134.07      868.47    334.09 o 
  11   9  15     7008.77     7476.41    598.63 o 
  13   9  15        5.72      104.15    477.48 o 
 -18  10  15       55.72      602.75    582.51 o 
 -16  10  15     2763.86     2648.45    586.22 o 
 -14  10  15       31.47      439.78    362.85 o 
 -12  10  15      193.34      128.23    368.51 o 
 -10  10  15     4633.08     3279.47    634.09 o 
  -8  10  15    18953.15    19253.99    806.02 o 
  -6  10  15      331.05      164.62    622.38 o 
  -4  10  15     1052.16      397.92    325.45 o 
  -2  10  15     2538.72     3041.74    416.66 o 
   0  10  15     3074.95     3100.30    962.40 o 
   2  10  15    34601.16    34214.08   2239.62 o 
   4  10  15    23756.90    22688.32    902.40 o 
   6  10  15      118.91      -48.35    456.73 o 
   8  10  15    25843.36    26816.60   1334.26 o 
  10  10  15    18724.40    18752.25   1060.77 o 
  12  10  15     1022.08     1232.12    588.30 o 
 -15  11  15     4549.38     4832.74    907.93 o 
 -11  11  15     3630.30     5360.39    791.27 o 
  -9  11  15       12.87      146.75    417.84 o 
  -7  11  15     1283.76     1045.17    331.66 o 
  -5  11  15       32.09       -4.43    274.93 o 
  -3  11  15       23.04     -256.84    256.84 o 
  -1  11  15    10790.22    10033.75    813.96 o 
   1  11  15     8336.61    10873.64    710.98 o 
   3  11  15     3492.05     4073.85    487.20 o 
   5  11  15     3280.23     4208.32    694.95 o 
   7  11  15     2479.14     1827.92    674.77 o 
   9  11  15     4339.94     4971.43    592.65 o 
  11  11  15     4079.85     3791.82    819.52 o 
  13  11  15      337.99       -4.31    547.93 o 
 -12  12  15      602.31       88.23    478.19 o 
 -10  12  15     1983.89     1927.81    614.51 o 
  -8  12  15      147.64      284.43    338.19 o 
  -6  12  15        8.36      420.41    315.12 o 
  -4  12  15      242.33      279.37    319.70 o 
  -2  12  15      145.86       19.89    306.35 o 
   0  12  15    15725.97    15555.51    860.73 o 
   2  12  15     5721.05     5353.88    585.54 o 
   4  12  15    13828.06    13434.60    822.20 o 
   6  12  15    18979.19    19935.04    971.40 o 
   8  12  15     5804.60     6343.93    671.11 o 
  10  12  15      710.90      966.89    452.37 o 
  12  12  15     4439.67     5157.50    924.15 o 
 -11  13  15      240.99     1276.20    615.21 o 
  -9  13  15     1572.02      858.22    603.70 o 
  -7  13  15     2437.81     1955.25    444.08 o 
  -5  13  15      318.45      417.44    573.51 o 
  -3  13  15     9931.85     9767.01    753.15 o 
  -1  13  15     1160.10      704.32   1000.43 o 
   1  13  15      325.38     -346.76    346.76 o 
   3  13  15    11454.66    12509.90    846.97 o 
   5  13  15     4911.71     4811.51    614.75 o 
   7  13  15       36.83      361.96    614.60 o 
   9  13  15      952.69      475.01    452.28 o 
  11  13  15      493.01      202.89    627.02 o 
  13  13  15      383.76      904.31    692.85 o 
 -12  14  15     1306.22     2587.28    796.45 o 
 -10  14  15       18.63      389.53    561.63 o 
  -8  14  15      505.97     -254.15    410.80 o 
  -6  14  15      489.45      621.32    431.38 o 
  -4  14  15      407.04      183.03    433.35 o 
  -2  14  15     1746.36     1935.78    728.91 o 
   0  14  15       32.04      147.70    416.69 o 
   2  14  15      555.53      662.44    872.40 o 
   4  14  15    13649.88    14392.43    950.86 o 
   6  14  15    12558.35    12914.02    914.69 o 
   8  14  15      986.90     1393.34    722.14 o 
  10  14  15     4426.45     4682.92    974.15 o 
  12  14  15      818.24     1304.18    874.79 o 
 -11  15  15     1408.30      981.64    734.46 o 
  -9  15  15     3039.55     2117.67    730.94 o 
  -7  15  15      661.92        1.12    463.90 o 
  -5  15  15     3592.68     2786.79    753.00 o 
  -3  15  15     6355.85     6000.41    720.83 o 
  -1  15  15      654.71     1088.22    590.43 o 
   1  15  15      413.38      917.55    510.57 o 
   3  15  15     5155.49     5261.27    714.79 o 
   5  15  15     1430.02     1143.09    549.33 o 
   7  15  15       37.07     1358.37    671.73 o 
   9  15  15     1528.94     1279.92    599.85 o 
  -6  16  15      731.40      813.76    798.90 o 
  -4  16  15     1586.01      758.20    505.46 o 
  -2  16  15      513.24     -100.88    501.20 o 
   0  16  15      858.23      295.05    470.81 o 
   2  16  15     9532.87     9190.36    912.44 o 
   4  16  15    12350.72    15376.29   1473.19 o 
   6  16  15     2824.78      857.65    720.77 o 
 -22   0  16     4327.36     3904.85    883.02 o 
 -20   0  16     7600.39     7122.71    952.42 o 
 -18   0  16     4455.30     3712.93    760.48 o 
 -16   0  16    13248.32    12951.81   1009.11 o 
 -14   0  16    10074.83     9530.60    819.59 o 
 -12   0  16    72362.32    73917.88   2194.07 o 
 -10   0  16    89740.98    87751.21   1548.69 o 
  -8   0  16     4450.64     4029.72    264.32 o 
  -6   0  16     2950.80     2551.80    225.20 o 
  -4   0  16    79158.87    79905.60   1341.96 o 
  -2   0  16    64037.93    76955.70   1928.74 o 
   0   0  16    36005.43    33106.06   1088.76 o 
   2   0  16    61594.81    60547.61   1645.79 o 
   4   0  16    29226.07    31590.63    819.60 o 
   6   0  16   129586.77   124971.20   3162.87 o 
   8   0  16    18655.98    18199.16    575.54 o 
  10   0  16   140682.97   140506.92   2366.43 o 
  12   0  16    70691.57    67575.15   1413.87 o 
  14   0  16     1140.74      962.50    435.36 o 
  16   0  16    40523.31    42626.64   1820.44 o 
  18   0  16    13802.79    12340.74   1179.77 o 
  20   0  16      193.02      337.51    714.88 o 
  22   0  16     3268.14     2097.16    738.63 o 
 -21   1  16      105.09       93.28    610.19 o 
 -19   1  16     9239.69     9618.08    745.88 o 
 -17   1  16      348.38     -118.08    270.30 o 
 -15   1  16    19603.63    20108.44   1469.57 o 
 -13   1  16     1373.82     1431.61    284.53 o 
 -11   1  16    16141.29    15346.97    597.05 o 
  -9   1  16   212116.66   212979.98   2273.38 o 
  -7   1  16    98214.81   101033.66   1193.22 o 
  -5   1  16       85.55      316.37     86.57 o 
  -3   1  16    38914.10    39151.56    633.21 o 
  -1   1  16   103436.04   106121.22   1360.37 o 
   1   1  16      331.24      266.94    136.25 o 
   3   1  16    18221.90    19526.32    485.74 o 
   5   1  16       49.19      199.28     86.72 o 
   7   1  16    43889.39    42471.22    659.25 o 
   9   1  16    94465.68    97289.17   1237.50 o 
  11   1  16    14260.66    13462.57    384.27 o 
  13   1  16     9779.48     9811.49    574.69 o 
  15   1  16    41062.52    42721.59   1238.54 o 
  17   1  16       97.35      214.30    358.73 o 
  19   1  16     1858.56     1737.74    556.72 o 
  21   1  16     7787.99     7106.52    793.99 o 
 -22   2  16      852.96      316.71    454.57 o 
 -20   2  16      660.96     1458.35    444.22 o 
 -18   2  16       83.76      191.23    337.84 o 
 -16   2  16     1043.11     1321.01    354.74 o 
 -14   2  16    15310.45    14226.81    668.50 o 
 -12   2  16    33447.18    31792.62    922.94 o 
 -10   2  16     4395.59     5428.09    228.42 o 
  -8   2  16     1822.62     1975.71    155.87 o 
  -6   2  16    37084.71    39902.52    760.56 o 
  -4   2  16    25781.74    29661.89    660.01 o 
  -2   2  16      840.10     1053.93    100.87 o 
   0   2  16     1953.74     1965.62    224.07 o 
   2   2  16     3792.92     4762.48    312.92 o 
   4   2  16        1.75       70.11     89.71 o 
   6   2  16      317.74      363.27    119.40 o 
   8   2  16     1292.45     1467.07    157.12 o 
  10   2  16     4484.93     5422.14    265.00 o 
  12   2  16    52594.60    55362.57    888.67 o 
  14   2  16    30621.49    30792.89   1006.93 o 
  16   2  16     4931.33     5533.42    566.14 o 
  18   2  16     1519.81     1427.62    488.08 o 
  20   2  16     8096.58     7937.22    797.51 o 
 -21   3  16       24.75      -14.79    377.88 o 
 -19   3  16     2529.17     2293.85    655.05 o 
 -17   3  16      828.79     1076.06    406.91 o 
 -15   3  16      179.36      139.67    284.02 o 
 -13   3  16    27421.01    27158.74    898.72 o 
 -11   3  16    14733.06    15039.29    464.34 o 
  -9   3  16       61.60       42.30    104.11 o 
  -7   3  16   126045.92   127537.79   1688.87 o 
  -5   3  16   198280.50   197957.98   2433.27 o 
  -3   3  16    14696.52    15286.81    359.57 o 
  -1   3  16       17.76      -43.22    127.99 o 
   1   3  16   229452.92   227624.97   3443.17 o 
   3   3  16       12.42      -30.60     98.59 o 
   5   3  16    98356.70    98626.73   1790.95 o 
   7   3  16     5700.01     5401.30    237.62 o 
   9   3  16    23814.54    24132.12    508.36 o 
  11   3  16   105445.71   108273.42   1410.79 o 
  13   3  16    44380.24    46838.31   1231.10 o 
  15   3  16     4172.79     4735.82    506.39 o 
  17   3  16       82.28     -108.69    362.60 o 
  19   3  16     7452.49     7597.61   1266.79 o 
  21   3  16       16.11     -651.49    651.49 o 
 -20   4  16      936.62      833.65    429.34 o 
 -18   4  16    19395.50    18940.05    933.15 o 
 -16   4  16      272.19      418.89    311.72 o 
 -14   4  16    93253.97    92452.59   1984.54 o 
 -12   4  16     1407.78     1945.59    534.80 o 
 -10   4  16    29442.58    29117.76    556.19 o 
  -8   4  16   175150.75   176690.88   2268.67 o 
  -6   4  16    64629.51    66854.55   1037.59 o 
  -4   4  16    25610.60    26109.55    807.61 o 
  -2   4  16     7789.51     7249.06    468.46 o 
   0   4  16    54403.87    56001.57   1660.06 o 
   2   4  16     4119.23     3860.53    170.89 o 
   4   4  16     1465.70     2001.02    161.45 o 
   6   4  16    88808.73    89084.20   1606.89 o 
   8   4  16    28810.47    30200.15    577.43 o 
  10   4  16    15366.10    15855.43    436.62 o 
  12   4  16    52707.68    53580.84   1279.06 o 
  14   4  16    62766.74    63162.86   1547.04 o 
  16   4  16      641.54      602.98    531.14 o 
  18   4  16     3843.04     3228.21    557.99 o 
  20   4  16    30109.33    32290.19   1972.51 o 
 -21   5  16     1834.64     2159.18    531.73 o 
 -19   5  16     1946.42     1418.77    441.84 o 
 -17   5  16      262.18      318.56    499.61 o 
 -15   5  16      722.73     1197.54    506.11 o 
 -13   5  16    28144.34    28777.32    962.70 o 
 -11   5  16    10277.66    11126.98    445.52 o 
  -9   5  16       33.03      140.83    218.48 o 
  -7   5  16   122440.58   119057.70   1668.10 o 
  -5   5  16   118602.46   115582.16   1607.82 o 
  -3   5  16       66.58      -69.46    226.35 o 
  -1   5  16     3657.20     3650.50    355.45 o 
   1   5  16   130261.87   121135.10   5164.99 o 
   3   5  16      207.20      485.09    232.88 o 
   5   5  16    12155.85    10734.26    354.40 o 
   7   5  16    19012.58    19452.67    626.29 o 
   9   5  16     4051.52     3750.07    247.84 o 
  11   5  16    16587.09    18284.72    622.58 o 
  13   5  16    19676.96    20975.18    666.05 o 
  15   5  16      221.50       69.04    312.29 o 
  17   5  16      871.09      966.26    705.05 o 
  19   5  16     1933.75     1500.79    798.94 o 
 -20   6  16     6500.84     6421.77    714.66 o 
 -18   6  16      731.71      672.85    494.21 o 
 -16   6  16      278.21       92.70    360.52 o 
 -14   6  16     3251.88     2920.05    435.08 o 
 -12   6  16    21458.57    22187.35   1580.68 o 
 -10   6  16     9883.06    10027.50    411.38 o 
  -8   6  16     2266.01     2383.50    295.22 o 
  -6   6  16      644.41      547.18    204.39 o 
  -4   6  16    28333.09    28268.71    953.83 o 
  -2   6  16      240.01      363.20    301.19 o 
   0   6  16    10542.12    10025.38    513.35 o 
   2   6  16     1231.44     1389.67    280.42 o 
   4   6  16    20542.11    21812.75    751.69 o 
   6   6  16     1288.08     1485.08    187.68 o 
   8   6  16    11344.16    10898.58    413.14 o 
  10   6  16     1309.61     1890.09    325.07 o 
  12   6  16    14024.67    14505.03    566.53 o 
  14   6  16    16326.76    16415.23   1245.58 o 
  16   6  16    10387.87    11745.24   1190.79 o 
  18   6  16     7624.04    10169.99   1272.35 o 
  20   6  16     2073.48     2567.54    771.27 o 
 -19   7  16    16436.71    16264.92   1429.37 o 
 -17   7  16     7853.27     7751.32    702.00 o 
 -15   7  16     8891.63     9054.88    694.48 o 
 -13   7  16     2975.72     3176.92    445.64 o 
 -11   7  16    15605.85    14929.72    952.59 o 
  -9   7  16   112652.61   110783.71   1669.73 o 
  -7   7  16    23491.54    23991.99    616.07 o 
  -5   7  16      457.15      486.52    221.96 o 
  -3   7  16    58690.41    58505.29   3408.42 o 
  -1   7  16    20495.29    20131.46    728.88 o 
   1   7  16      867.39     1029.96    364.91 o 
   3   7  16     5252.06     5043.52    431.48 o 
   5   7  16     3328.87     2835.21    372.16 o 
   7   7  16    19305.77    19340.14    559.62 o 
   9   7  16     6779.76     7722.98    383.25 o 
  11   7  16       55.80      242.33    394.09 o 
  13   7  16     8177.71     7438.83    629.74 o 
  15   7  16    29551.52    31119.39   1693.56 o 
  17   7  16      138.84       72.64    702.28 o 
  19   7  16     5391.54     5524.89   1115.49 o 
 -20   8  16     3795.69     2309.49   1011.38 o 
 -18   8  16      541.85     1034.58    659.98 o 
 -16   8  16      339.70      549.05    372.92 o 
 -14   8  16       58.70      460.25    325.87 o 
 -12   8  16    26731.05    26586.55   1353.12 o 
 -10   8  16    15773.46    15501.53    752.16 o 
  -8   8  16     8570.77     9163.44    536.21 o 
  -6   8  16     2943.83     3244.22    393.20 o 
  -4   8  16    51849.43    54559.35   1325.84 o 
  -2   8  16      747.09     1390.88    303.15 o 
   0   8  16    20212.03    19691.30   1421.86 o 
   2   8  16    12151.81    12846.36    631.59 o 
   4   8  16    29843.92    28220.01    954.46 o 
   6   8  16    17957.60    18105.14   1484.11 o 
   8   8  16      671.62      203.03    289.18 o 
  10   8  16    63734.75    67315.06   1594.55 o 
  12   8  16     5145.84     6088.18    817.61 o 
 -19   9  16     1399.11     1687.59    696.85 o 
 -17   9  16       75.40      843.56    402.16 o 
 -15   9  16     9522.37     9300.67    786.77 o 
 -13   9  16     7868.24     7059.10    846.95 o 
 -11   9  16       91.58      239.23    329.55 o 
  -9   9  16    36472.22    37666.01   1104.03 o 
  -7   9  16    24878.41    25116.40    887.10 o 
  -5   9  16       60.06       78.20    238.19 o 
  -3   9  16     4581.64     3956.15    459.70 o 
  -1   9  16    48877.01    47821.94   1275.86 o 
   1   9  16      239.67      281.48    337.64 o 
   3   9  16     1233.88     1336.54    330.91 o 
   5   9  16       84.78       66.46    255.97 o 
   7   9  16     8236.28     9027.77    628.69 o 
   9   9  16     2915.28     4241.56   1089.46 o 
  11   9  16     1066.88     1914.63    398.79 o 
  13   9  16     1514.14     1982.19    635.72 o 
 -18  10  16     1389.56      951.94    680.08 o 
 -16  10  16     1221.78     1046.13    392.08 o 
 -14  10  16     2078.10     3231.33    826.47 o 
 -12  10  16      620.24      561.14    432.80 o 
 -10  10  16       65.26     -353.42    353.42 o 
  -8  10  16    20027.31    20155.83    839.51 o 
  -6  10  16     7118.78     6797.34    922.53 o 
  -4  10  16      992.47      992.71    319.84 o 
  -2  10  16     1186.18      879.76    300.42 o 
   0  10  16     4687.04     4923.13    506.74 o 
   2  10  16     5109.27     4462.70   1002.03 o 
   4  10  16     4839.15     5129.14    534.81 o 
   6  10  16    20913.48    20485.89    903.82 o 
   8  10  16      235.68      112.62    307.85 o 
  10  10  16       43.42      478.51    351.81 o 
  12  10  16     7932.06     9503.39   1062.69 o 
 -15  11  16        3.95      897.32    609.92 o 
 -11  11  16     5151.91     5714.22    818.81 o 
  -9  11  16    11494.92    12551.04    930.97 o 
  -7  11  16     4580.85     4475.79    525.59 o 
  -5  11  16    55133.00    57851.35   1536.04 o 
  -3  11  16     6489.97     6707.15    588.64 o 
  -1  11  16     2757.53     2619.36    444.42 o 
   1  11  16    28269.04    28699.51   1053.33 o 
   3  11  16      492.23      488.66    325.78 o 
   5  11  16    59331.77    58914.88   1596.40 o 
   7  11  16       61.58      213.91    342.62 o 
   9  11  16    17663.77    19825.26    980.69 o 
  11  11  16     7790.06     8934.83   1109.02 o 
  13  11  16     7816.38     6994.97    996.42 o 
 -12  12  16      161.26      180.17    465.66 o 
 -10  12  16     4577.41     3437.97    782.59 o 
  -8  12  16    19089.32    20720.81    943.31 o 
  -6  12  16    18332.08    16334.60    865.00 o 
  -4  12  16    10382.40    10510.93    735.98 o 
  -2  12  16      272.22      126.79    315.38 o 
   0  12  16    24643.68    25870.65   1719.82 o 
   2  12  16     1171.91      647.47    336.50 o 
   4  12  16        8.45       82.06    339.28 o 
   6  12  16    39495.12    40924.11   2041.24 o 
   8  12  16     7572.66     8185.14    729.40 o 
  10  12  16     8725.64    10420.68    800.27 o 
  12  12  16     4609.15     4253.75    862.90 o 
 -11  13  16     1169.60     1055.06    601.39 o 
  -9  13  16        6.99      754.58    568.17 o 
  -7  13  16    10008.40     8915.35    944.66 o 
  -5  13  16     3992.30     3819.71    563.89 o 
  -3  13  16     1014.68      687.01    400.40 o 
  -1  13  16      161.99      331.25    496.90 o 
   1  13  16     1967.20     2136.53    475.87 o 
   3  13  16     1637.60     1604.71    430.38 o 
   5  13  16      443.05       36.49    630.38 o 
   7  13  16      102.26      -69.84    574.90 o 
   9  13  16       41.98      148.31    439.46 o 
  11  13  16      456.30     1014.84    628.50 o 
  13  13  16     2491.23     3191.06    792.98 o 
 -12  14  16     1418.54     1335.31    680.41 o 
 -10  14  16     1410.59      199.72    567.21 o 
  -8  14  16       17.73     -182.87    442.91 o 
  -6  14  16      280.94     -355.45    355.45 o 
  -4  14  16     6297.07     6317.93    689.80 o 
  -2  14  16        8.58      171.01    392.26 o 
   0  14  16      679.27     1006.10    463.82 o 
   2  14  16    16656.57    16533.78    995.36 o 
   4  14  16     9732.80     9671.49    831.62 o 
   6  14  16     1307.99     2294.39    718.81 o 
   8  14  16      400.27      -27.82    426.10 o 
  10  14  16     7578.88     8782.50   1223.32 o 
  12  14  16      531.35     -265.76    735.13 o 
  -9  15  16    13275.42    13391.14   1341.56 o 
  -7  15  16       35.26     -291.18    472.82 o 
  -5  15  16     3060.52     2378.00    636.86 o 
  -3  15  16     2965.69     2415.99   1134.96 o 
  -1  15  16      623.78      455.37    481.05 o 
   1  15  16      718.54      350.85    474.77 o 
   3  15  16     2027.25     1440.64    539.96 o 
   5  15  16     3573.01     3382.89    667.03 o 
   7  15  16     3472.97     3057.00    777.18 o 
   9  15  16     1684.70     2618.14   1046.64 o 
  -6  16  16     1264.75     1640.45    888.86 o 
  -4  16  16     6537.53     5761.21   1118.28 o 
  -2  16  16      811.16      967.21    640.72 o 
   0  16  16       19.41     -294.72    482.74 o 
   2  16  16     4467.83     4716.91   1507.96 o 
   4  16  16     6047.15     5985.96   1056.91 o 
 -21   1  17      245.10      349.16    363.14 o 
 -19   1  17     2709.60     3059.67    678.94 o 
 -17   1  17        3.87      162.00    311.74 o 
 -15   1  17     4756.58     4190.64    452.81 o 
 -13   1  17      824.25      865.60    251.75 o 
 -11   1  17     1647.18     1662.56    319.47 o 
  -9   1  17     1252.07     1856.28    191.54 o 
  -7   1  17     1666.97     1785.42    141.31 o 
  -5   1  17       23.40      245.49     84.33 o 
  -3   1  17     2627.54     2790.07    155.90 o 
  -1   1  17     7693.32     6960.68    365.67 o 
   1   1  17      153.10      170.29    138.21 o 
   3   1  17    20323.06    18528.68    399.46 o 
   5   1  17     1803.16     1987.52    146.13 o 
   7   1  17      929.13     1219.19    143.01 o 
   9   1  17     7721.48     8066.84    356.95 o 
  11   1  17      746.15      588.80    151.99 o 
  13   1  17      349.88      212.21    333.67 o 
  15   1  17     2849.10     3025.28    445.73 o 
  17   1  17      532.70      788.72    395.11 o 
  19   1  17     2079.17     2288.24    549.03 o 
  21   1  17      108.78      455.79    429.70 o 
 -22   2  17      524.81        7.99    477.31 o 
 -20   2  17     2782.85     1992.63    474.18 o 
 -18   2  17     1946.33     1589.50    431.37 o 
 -16   2  17     5232.11     5513.20    536.34 o 
 -14   2  17      680.12      294.61    249.80 o 
 -12   2  17      134.37      220.28    204.11 o 
 -10   2  17    12368.01    12040.48    355.06 o 
  -8   2  17    13389.84    13492.31    337.46 o 
  -6   2  17    79497.08    77915.31   1125.83 o 
  -4   2  17     3026.79     3608.44    256.78 o 
  -2   2  17     7405.34     7273.55    209.87 o 
   0   2  17     8834.39    10331.71    429.26 o 
   2   2  17    17857.55    19664.67    609.56 o 
   4   2  17     2873.12     3264.59    186.09 o 
   6   2  17      262.16      397.44    110.38 o 
   8   2  17    22222.77    21606.01    460.36 o 
  10   2  17     3691.69     3703.39    233.67 o 
  12   2  17     8316.27     8766.93    390.75 o 
  14   2  17     3451.09     3205.79    436.73 o 
  16   2  17        3.79      -57.72    324.71 o 
  18   2  17     2992.10     2527.29    528.60 o 
  20   2  17      207.54     -412.53    412.53 o 
 -21   3  17        0.39     -436.54    436.54 o 
 -19   3  17     1804.53     1965.37    967.54 o 
 -17   3  17      905.53      787.10    364.43 o 
 -15   3  17      531.78      894.33    298.39 o 
 -13   3  17      111.17      491.87    250.35 o 
 -11   3  17     1070.53     1184.11    199.83 o 
  -9   3  17     2629.83     2557.60    186.57 o 
  -7   3  17     1000.13     1030.33    412.07 o 
  -5   3  17     6961.83     8025.25    521.83 o 
  -3   3  17     6297.70     6595.34    667.65 o 
  -1   3  17    15739.26    15826.07    534.55 o 
   1   3  17    51397.73    50333.43   1583.81 o 
   3   3  17    49494.95    51117.08   2041.50 o 
   5   3  17     3210.08     3309.25    202.92 o 
   7   3  17      333.52      261.75    115.47 o 
   9   3  17    16045.74    16999.93    675.82 o 
  11   3  17       61.37      415.61    189.91 o 
  13   3  17     1254.62      782.27    355.73 o 
  15   3  17      712.06      372.08    309.93 o 
  17   3  17        8.39     -253.17    472.88 o 
  19   3  17     3913.83     3235.57    907.27 o 
  21   3  17      338.82      153.83    702.56 o 
 -20   4  17      198.84       71.71    377.30 o 
 -18   4  17      429.93      714.54    382.54 o 
 -16   4  17     2705.71     2470.84    446.07 o 
 -14   4  17     3799.37     3600.56    436.74 o 
 -12   4  17       90.95      -83.28    481.06 o 
 -10   4  17     1483.54     1317.56    168.05 o 
  -8   4  17     4796.11     4930.76    276.88 o 
  -6   4  17     2558.95     2987.34    291.21 o 
  -4   4  17      481.46      324.34    115.52 o 
  -2   4  17    27789.13    27963.38    765.32 o 
   0   4  17     7840.87     7256.37    467.09 o 
   2   4  17    25541.75    24691.00    955.35 o 
   4   4  17     2764.74     2990.28    184.98 o 
   6   4  17     2182.64     2519.05    209.23 o 
   8   4  17     4537.96     3986.23    234.11 o 
  10   4  17      721.14      917.76    175.67 o 
  12   4  17     7106.93     7044.58    499.21 o 
  14   4  17     4692.79     5447.74    516.73 o 
  16   4  17      306.75      157.87    340.76 o 
  18   4  17       17.44      164.58    681.77 o 
  20   4  17     2652.00     3240.11    922.13 o 
 -21   5  17      420.33      918.27    453.59 o 
 -19   5  17       61.53      559.97    391.89 o 
 -17   5  17        0.97       98.79    307.02 o 
 -15   5  17     6182.08     6228.80   1272.62 o 
 -13   5  17      161.79      558.22    418.65 o 
 -11   5  17    15453.55    15243.23    515.20 o 
  -9   5  17      698.57      599.41    174.35 o 
  -7   5  17     7722.37     8319.80    351.68 o 
  -5   5  17     3287.60     3358.46    241.02 o 
  -3   5  17     6955.44     6222.63    392.14 o 
  -1   5  17    16684.30    15765.00    748.11 o 
   1   5  17     4903.16     4771.11    379.58 o 
   3   5  17     7660.50     7611.31    277.14 o 
   5   5  17    24756.25    22592.62    523.88 o 
   7   5  17     3809.93     4373.01    269.28 o 
   9   5  17    13180.02    12249.25    392.82 o 
  11   5  17     1615.14     1710.48    359.99 o 
  13   5  17     1683.21     2429.90    322.18 o 
  15   5  17      463.62       98.52    525.85 o 
  17   5  17     3943.11     3274.68    865.38 o 
  19   5  17      686.31     1055.22    756.69 o 
 -20   6  17     2901.65     2572.61    534.28 o 
 -18   6  17      402.04      755.21    384.64 o 
 -16   6  17       57.50     -207.59    342.90 o 
 -14   6  17     5723.27     5022.43    531.98 o 
 -12   6  17    12638.93    12073.26    845.43 o 
 -10   6  17     6648.33     6488.21    353.83 o 
  -8   6  17      832.83      857.70    198.05 o 
  -6   6  17     3353.01     2733.80    256.46 o 
  -4   6  17    16751.64    16411.82    626.27 o 
  -2   6  17    33444.34    31509.04   1226.18 o 
   0   6  17       11.96     -147.71    147.71 o 
   2   6  17    15352.33    15404.81    634.49 o 
   4   6  17     3872.10     4032.11    610.24 o 
   6   6  17     3808.18     3639.37    384.89 o 
   8   6  17    15219.87    14708.01    477.69 o 
  10   6  17     1361.97     1223.34    223.32 o 
  12   6  17      253.94      520.69    301.05 o 
  14   6  17     5655.75     5512.40    864.19 o 
  16   6  17       18.64       47.04    571.75 o 
  18   6  17     1349.30     1410.47    818.90 o 
 -19   7  17       90.65      339.60    390.30 o 
 -17   7  17      769.76      717.30    380.13 o 
 -15   7  17     1012.17     1104.02    361.23 o 
 -13   7  17      311.34      620.57    290.49 o 
 -11   7  17     9812.05    10120.91    598.14 o 
  -9   7  17      230.00      326.20    242.36 o 
  -7   7  17     1508.88     1716.60    329.86 o 
  -5   7  17       36.56       12.74    276.91 o 
  -3   7  17     1688.89     1234.66    274.66 o 
  -1   7  17    14703.34    14595.22    913.79 o 
   1   7  17     3636.41     3483.91    399.80 o 
   3   7  17    49861.25    46341.23   1544.79 o 
   5   7  17    10186.75    10217.41   1271.01 o 
   7   7  17     6320.40     6047.14    495.19 o 
   9   7  17      192.86     -175.21    233.62 o 
  11   7  17     1552.35     1456.35    348.60 o 
  13   7  17      480.89      -85.42    398.21 o 
  15   7  17     2846.58     2215.93    768.48 o 
  17   7  17      128.22      159.02    727.08 o 
  19   7  17     1886.57     1021.74    789.90 o 
 -20   8  17      473.77      265.03    909.22 o 
 -18   8  17     1727.98     1599.50    461.29 o 
 -16   8  17    12303.10    12608.42    831.93 o 
 -14   8  17     3667.41     3825.00    510.20 o 
 -12   8  17      846.16     1351.84    374.80 o 
 -10   8  17      852.44      704.69    277.33 o 
  -8   8  17      243.84      230.41    356.94 o 
  -6   8  17    24181.09    22525.63    803.67 o 
  -4   8  17    15303.95    14941.56    853.91 o 
  -2   8  17      709.04      872.56    276.75 o 
   0   8  17     7270.55     6195.26    586.83 o 
   2   8  17    13225.07    12858.32    977.88 o 
   4   8  17     9602.90     8625.05    572.32 o 
   6   8  17     4468.13     4548.80    601.71 o 
   8   8  17     3201.56     2983.30    419.77 o 
  10   8  17       24.28      -16.57    412.66 o 
  12   8  17     1561.93     1715.69    588.74 o 
 -19   9  17      595.99     1267.95    695.48 o 
 -17   9  17      934.78     1465.60    506.67 o 
 -15   9  17     1136.49     1552.37    420.97 o 
 -13   9  17        7.58     -101.24    427.53 o 
 -11   9  17        7.56      -60.65    269.33 o 
  -9   9  17     6719.67     7776.84    552.22 o 
  -7   9  17    17823.91    18061.58    763.40 o 
  -5   9  17      247.13     -127.21    305.42 o 
  -3   9  17     1844.17     2480.95    537.58 o 
  -1   9  17      313.61       41.70    236.93 o 
   1   9  17    26282.07    27553.85   1301.73 o 
   3   9  17    22735.19    21807.18   1281.14 o 
   5   9  17     1238.90     1157.21    359.30 o 
   7   9  17     8646.96     7789.78    599.26 o 
   9   9  17    18207.77    18055.91    966.31 o 
  11   9  17     5976.21     7171.09    669.54 o 
  13   9  17     4407.58     4161.63    797.50 o 
 -18  10  17     8183.30     9875.75   1182.31 o 
 -16  10  17    11867.88    15821.99    936.59 o 
 -14  10  17     1816.93     2602.06    482.81 o 
 -12  10  17     1324.74     1828.29    547.67 o 
 -10  10  17     4961.06     5432.31    754.66 o 
  -8  10  17      738.79      490.47    294.10 o 
  -6  10  17    23769.71    23374.98    913.26 o 
  -4  10  17     7243.02     6844.82    565.13 o 
  -2  10  17      539.31      758.60    308.15 o 
   0  10  17     5152.05     5376.91    530.72 o 
   2  10  17    10520.37    10488.94    667.98 o 
   4  10  17     1091.51     1066.13    530.52 o 
   6  10  17     3476.62     3621.94    499.96 o 
   8  10  17     2924.55     2792.89    469.62 o 
  10  10  17     3257.01     3301.04    511.85 o 
  12  10  17     7548.31     8656.65   1046.60 o 
 -15  11  17      211.26      347.00    510.11 o 
 -11  11  17      910.33     1258.16    522.51 o 
  -9  11  17     3475.13     4244.32    521.93 o 
  -7  11  17       46.38       92.14    626.96 o 
  -5  11  17     1405.49     2125.95    412.84 o 
  -3  11  17     1105.95      518.13    312.07 o 
  -1  11  17       30.19     -153.08    264.66 o 
   1  11  17    29046.24    29235.83   1071.43 o 
   3  11  17     8638.53     9252.09    693.64 o 
   5  11  17     2048.91     1108.02    622.18 o 
   7  11  17     5713.92     7475.01   1960.89 o 
   9  11  17     9973.03    10479.21    763.94 o 
  11  11  17     4854.15     7023.39   1028.52 o 
  13  11  17     5319.01     4880.50    916.59 o 
 -12  12  17     2896.60     3794.50    758.81 o 
 -10  12  17      909.44      436.08    560.38 o 
  -8  12  17     1022.49     1380.15    404.33 o 
  -6  12  17     6588.42     7089.31    646.76 o 
  -4  12  17    13811.73    13866.04   1854.11 o 
  -2  12  17    12115.16    12530.43    798.91 o 
   0  12  17     5112.16     6063.98    627.20 o 
   2  12  17      543.70      252.43    675.18 o 
   4  12  17    10999.06    10677.88    763.58 o 
   6  12  17     1967.65     1902.94    521.53 o 
   8  12  17     1815.12     1760.32    493.48 o 
  10  12  17      241.30      144.81    424.21 o 
  12  12  17     1084.83     1557.54    647.25 o 
 -11  13  17     2950.72     3374.98    748.31 o 
  -9  13  17      722.44     1888.76    636.93 o 
  -7  13  17     4356.10     4571.28    595.26 o 
  -5  13  17       12.21     -329.46    329.46 o 
  -3  13  17      144.22      167.42    370.43 o 
  -1  13  17     9598.58     9229.93    773.54 o 
   1  13  17     9462.77    11052.69   1360.09 o 
   3  13  17     3205.55     3325.94    545.54 o 
   5  13  17     3400.70     3234.21    606.59 o 
   7  13  17     6049.30     7468.42    760.31 o 
   9  13  17        1.48      -14.12    757.55 o 
  11  13  17      271.39      100.56    512.87 o 
  13  13  17     1460.15     1774.77    766.42 o 
 -12  14  17     1532.36     2043.91    617.11 o 
 -10  14  17     1271.47     1794.91    655.43 o 
  -8  14  17       25.76      418.56    456.31 o 
  -6  14  17     1111.60     1136.26    450.43 o 
  -4  14  17    16920.08    17912.99   1008.39 o 
  -2  14  17     3828.15     4055.15    629.29 o 
   0  14  17       28.92       65.29    424.19 o 
   2  14  17     5037.24     5822.28    698.75 o 
   4  14  17    11288.30    11861.93    903.80 o 
   6  14  17      418.92     -346.18    588.80 o 
   8  14  17     2064.08     2469.50    572.61 o 
  10  14  17      682.08      669.91    622.35 o 
  -9  15  17      457.29      207.06    582.91 o 
  -7  15  17      148.67      297.82    496.14 o 
  -5  15  17       17.77      -59.99    448.88 o 
  -3  15  17      826.78     1083.00    484.72 o 
  -1  15  17     3792.63     3897.16    777.70 o 
   1  15  17     1244.12      587.15    461.22 o 
   3  15  17    10608.12    12263.78    965.21 o 
   5  15  17     4250.28     4715.96   1015.34 o 
   7  15  17       65.44      283.13    481.37 o 
   9  15  17      412.71      439.09   1059.44 o 
  -6  16  17     8454.25     7900.44   1239.64 o 
  -4  16  17     5403.38     7146.49   1179.57 o 
  -2  16  17     2524.65     1171.61   1059.74 o 
   0  16  17     1729.20      571.73    537.68 o 
   2  16  17    14364.28    16656.57   1550.04 o 
 -22   0  18     7081.82     6104.05   1024.58 o 
 -20   0  18     2172.50     1997.79    630.75 o 
 -18   0  18     1677.73     1757.48    625.23 o 
 -16   0  18    31257.17    31575.47   1509.72 o 
 -14   0  18     1736.49     1825.18    452.95 o 
 -12   0  18    13647.28    13398.05    828.41 o 
 -10   0  18    20476.40    20283.75    593.42 o 
  -8   0  18   300134.16   295218.47   4313.67 o 
  -6   0  18    37074.68    36026.78    789.47 o 
  -4   0  18     3932.24     4662.33    264.58 o 
  -2   0  18     3213.59     1507.49    312.33 o 
   0   0  18     6307.10     5614.72    470.79 o 
   2   0  18   182348.78   169168.16   3777.28 o 
   4   0  18     5290.57     5772.93    291.32 o 
   6   0  18       49.39       60.31    184.90 o 
   8   0  18   190442.75   192795.69   3037.25 o 
  10   0  18    81145.16    83865.95   1621.43 o 
  12   0  18     3342.70     3765.05    362.05 o 
  14   0  18    37245.38    35867.96   1535.99 o 
  16   0  18    30299.05    29573.36   1506.27 o 
  18   0  18      733.56      605.53    627.25 o 
  20   0  18      531.34      190.19    685.26 o 
 -21   1  18       97.12      296.44    384.99 o 
 -19   1  18     1921.68     1825.13    474.74 o 
 -17   1  18    42853.46    41013.76   1273.59 o 
 -15   1  18    24572.30    23279.63    876.24 o 
 -13   1  18     3286.49     3859.04    454.15 o 
 -11   1  18    77386.88    74622.68   1900.96 o 
  -9   1  18   101430.39    98813.49   1213.20 o 
  -7   1  18    10029.29    12091.66    306.98 o 
  -5   1  18    38075.67    41448.23    605.98 o 
  -3   1  18      398.51      535.57     92.44 o 
  -1   1  18     5838.83     4231.45    273.58 o 
   1   1  18     1992.07     1572.45    221.79 o 
   3   1  18    53799.12    54571.88   1140.86 o 
   5   1  18      383.27      612.57    109.01 o 
   7   1  18    32476.68    32017.03    561.65 o 
   9   1  18    49215.89    49553.31    782.85 o 
  11   1  18    56089.06    55858.57    883.84 o 
  13   1  18     3368.46     4431.32    439.72 o 
  15   1  18       55.59     -267.59    267.59 o 
  17   1  18    18885.69    19906.74    931.32 o 
  19   1  18     6869.12     7527.77    740.13 o 
  21   1  18     4497.27     2691.09    809.20 o 
 -22   2  18      997.52     2173.38    799.94 o 
 -20   2  18      645.33      562.28    391.80 o 
 -18   2  18     4576.47     4228.83    974.81 o 
 -16   2  18     6499.76     7762.48    740.84 o 
 -14   2  18     3288.23     3875.23    426.08 o 
 -12   2  18      101.91       28.12    200.32 o 
 -10   2  18    24772.66    25718.67    496.19 o 
  -8   2  18    37867.68    37734.63    609.92 o 
  -6   2  18    38345.48    38744.68    690.24 o 
  -4   2  18    43409.41    46682.37    754.53 o 
  -2   2  18      852.75      784.35     90.45 o 
   0   2  18      435.17      521.09    178.77 o 
   2   2  18    34455.35    33678.28   1331.13 o 
   4   2  18    92150.45    97828.34   1351.00 o 
   6   2  18    48084.02    51170.42    750.11 o 
   8   2  18    10319.42    11608.96    342.32 o 
  10   2  18    16979.59    17630.37    448.37 o 
  12   2  18    59341.83    57704.67   1381.09 o 
  14   2  18    16664.32    15785.82    749.08 o 
  16   2  18      320.62      486.24    385.23 o 
  18   2  18     4012.98     3958.65    584.30 o 
  20   2  18     1383.66     1207.39    824.83 o 
 -21   3  18     4883.91     5261.62    665.04 o 
 -19   3  18     3883.46     3594.40    543.41 o 
 -17   3  18      189.30      290.41    329.47 o 
 -15   3  18    29625.80    29006.82   1015.00 o 
 -13   3  18    50508.05    51030.32   1295.88 o 
 -11   3  18       15.96      -25.86    143.65 o 
  -9   3  18     8448.59     8909.96    379.28 o 
  -7   3  18   191134.47   193608.73   2640.40 o 
  -5   3  18     7861.09     9175.75    507.02 o 
  -3   3  18    81168.45    79795.68   1129.82 o 
  -1   3  18      124.47      -80.91    133.78 o 
   1   3  18    37793.69    41827.29   1509.89 o 
   3   3  18     7948.81     8077.60    464.75 o 
   5   3  18      937.43     1425.37    155.51 o 
   7   3  18    79077.77    79001.93   1059.77 o 
   9   3  18     1679.75     1952.11    196.88 o 
  11   3  18      686.92      935.82    183.28 o 
  13   3  18    28810.26    27936.45    896.66 o 
  15   3  18    11202.60    11292.95    688.58 o 
  17   3  18     2538.50     1659.11    716.83 o 
  19   3  18     7005.79     6531.14   1102.38 o 
  21   3  18     6512.78     8148.23   1154.38 o 
 -20   4  18     6774.34     5853.22   1282.53 o 
 -18   4  18    20688.64    19559.00    930.47 o 
 -16   4  18    10670.96    12102.35    730.76 o 
 -14   4  18     6487.23     5736.63    702.03 o 
 -12   4  18    41935.56    41847.33   1527.77 o 
 -10   4  18     2063.64     2011.74    190.48 o 
  -8   4  18     1272.97     1233.16    185.16 o 
  -6   4  18   147267.03   150813.25   1984.99 o 
  -4   4  18    32532.67    29842.88    586.23 o 
  -2   4  18    60477.57    64851.04   1322.90 o 
   0   4  18     4663.67     4983.10    362.34 o 
   2   4  18    30726.05    29633.40   1954.08 o 
   4   4  18   166912.67   174757.36   3652.07 o 
   6   4  18   106046.68   107060.28   1525.55 o 
   8   4  18    10615.08    10698.02    425.30 o 
  10   4  18     9443.49     9814.23    360.54 o 
  12   4  18    84649.08    85437.00   1493.02 o 
  14   4  18    20940.97    20986.38    842.27 o 
  16   4  18     8358.17     9001.95   1027.98 o 
  18   4  18     5561.98     4941.65   1011.57 o 
  20   4  18     6805.65     6499.99   1098.71 o 
 -21   5  18     5654.55     4479.46    889.67 o 
 -19   5  18      238.06     1222.65    395.63 o 
 -17   5  18       44.63      182.46    504.52 o 
 -15   5  18    55811.02    53374.39   1466.53 o 
 -13   5  18    11388.00    12117.13    657.49 o 
 -11   5  18     2594.18     2380.72    270.03 o 
  -9   5  18     3440.10     4083.08    314.29 o 
  -7   5  18   191090.88   190460.00   2462.32 o 
  -5   5  18     1273.14     1428.44    178.18 o 
  -3   5  18     8257.40     7543.91    438.93 o 
  -1   5  18     1404.32     1385.70    247.85 o 
   1   5  18     9459.57     9873.60    815.71 o 
   3   5  18     8960.04     9873.10    618.23 o 
   5   5  18     1657.22     1559.93    306.24 o 
   7   5  18    42106.38    42968.85    826.09 o 
   9   5  18    32706.27    33852.30    746.49 o 
  11   5  18     6326.01     7052.72    525.50 o 
  13   5  18     2488.61     2937.17    439.61 o 
  15   5  18     9501.43     8353.55    987.57 o 
  17   5  18      401.60      763.00    700.29 o 
  19   5  18     3170.21     2956.87    971.00 o 
 -20   6  18       64.97      -61.06    388.72 o 
 -18   6  18      189.75        4.32    374.81 o 
 -16   6  18     1231.06     1144.69    387.53 o 
 -14   6  18      289.94      243.22    299.95 o 
 -12   6  18      275.51      297.04    383.04 o 
 -10   6  18    49274.60    50971.30    975.57 o 
  -8   6  18    53913.96    51050.15   1388.79 o 
  -6   6  18     1555.13     1253.23    250.90 o 
  -4   6  18     1939.90     2072.04    292.22 o 
  -2   6  18    28781.52    29431.63    874.85 o 
   0   6  18       99.64      222.89    211.45 o 
   2   6  18     3775.14     3915.36    393.08 o 
   4   6  18     9621.10     9376.31    532.20 o 
   6   6  18    11998.08    12286.73    600.12 o 
   8   6  18     4915.92     5131.71    948.35 o 
  10   6  18    33318.18    33533.23   1007.91 o 
  12   6  18    14311.93    13335.54    734.88 o 
  14   6  18     8707.44     9992.16   1037.70 o 
  16   6  18      102.12       51.32    614.97 o 
  18   6  18      536.55     -285.95    736.78 o 
 -19   7  18      518.88      668.55    403.77 o 
 -17   7  18    17477.30    17186.23    935.90 o 
 -15   7  18     1577.98     1728.42    420.45 o 
 -13   7  18     2307.07     2702.58    427.59 o 
 -11   7  18    71539.23    71595.86   1593.80 o 
  -9   7  18     3253.91     3593.81    460.49 o 
  -7   7  18     9990.88    11499.55    526.48 o 
  -5   7  18     9041.75     8978.88    746.83 o 
  -3   7  18    34724.00    34705.48   1414.18 o 
  -1   7  18     3949.82     3235.76    379.76 o 
   1   7  18     1108.87     1153.87    553.95 o 
   3   7  18    11972.55    12271.28    621.19 o 
   5   7  18       43.62      191.23    289.69 o 
   7   7  18    12318.05    11946.95   1532.51 o 
   9   7  18     6727.63     6429.29    518.71 o 
  11   7  18    38810.41    40205.43   1162.51 o 
  13   7  18      907.49      793.38    478.48 o 
  15   7  18        1.47      -17.42    559.29 o 
  17   7  18     7613.91     8771.34   1194.39 o 
  19   7  18     3487.12     3194.50    779.24 o 
 -20   8  18       22.06      677.89    899.30 o 
 -18   8  18     1213.26     1773.87    599.02 o 
 -16   8  18    11426.49    13936.52    860.62 o 
 -14   8  18     2979.36     3472.77    492.38 o 
 -12   8  18     3705.63     4249.83    483.65 o 
 -10   8  18    25217.44    25145.45   1199.00 o 
  -8   8  18    33264.21    32433.06    981.63 o 
  -6   8  18     1522.32     1253.52    357.28 o 
  -4   8  18     6992.69     7135.05    747.85 o 
  -2   8  18    56331.86    55431.46   1354.57 o 
   0   8  18    18859.16    17830.82   1083.14 o 
   2   8  18    45710.83    46389.13   1764.73 o 
   4   8  18     3270.45     4192.49    458.57 o 
   6   8  18     2451.20     2702.26    396.23 o 
   8   8  18    50713.08    51980.88   1393.16 o 
  10   8  18    13851.05    15621.28    764.49 o 
  12   8  18      299.47      680.50    505.38 o 
 -19   9  18      464.85      372.53    694.99 o 
 -17   9  18     9365.89     9098.58    794.12 o 
 -15   9  18    11399.59    10109.74    760.07 o 
 -13   9  18     1075.82      490.45    455.40 o 
 -11   9  18     4657.59     4793.79    681.70 o 
  -9   9  18    40293.77    40046.61   1151.14 o 
  -7   9  18     1057.16      676.29    399.86 o 
  -5   9  18     2104.00     2544.62    491.08 o 
  -3   9  18    10734.78    10448.09   1133.58 o 
  -1   9  18      827.52      797.86    302.06 o 
   1   9  18      101.06       11.43    248.37 o 
   3   9  18    25971.28    26675.41   1827.74 o 
   5   9  18     3192.32     3230.47    452.08 o 
   7   9  18     3558.13     3928.96    488.21 o 
   9   9  18     6580.55     5994.31    561.43 o 
  11   9  18    22011.16    21371.36    977.34 o 
  13   9  18      825.71      784.05    509.33 o 
 -18  10  18     1665.58     3184.99    860.52 o 
 -16  10  18      174.07      190.89    605.10 o 
 -14  10  18     2069.96     1542.81    568.39 o 
 -10  10  18       92.29      184.58    389.05 o 
  -8  10  18     1565.97     1947.62    385.45 o 
  -6  10  18     4475.67     4449.49    496.64 o 
  -4  10  18      511.72      419.66    284.47 o 
  -2  10  18    12180.75    13976.37    728.61 o 
   0  10  18     2972.36     3085.11    622.05 o 
   2  10  18      544.18      842.95    688.22 o 
   4  10  18    27761.64    28089.62   1063.64 o 
   6  10  18    13003.46    13625.24    799.97 o 
   8  10  18       15.74      202.72    345.89 o 
  10  10  18     1824.60     2109.02    453.44 o 
  12  10  18    20156.90    19617.98   1381.87 o 
 -15  11  18     6564.05     6868.43    970.19 o 
 -11  11  18     9435.52    11664.29   1047.80 o 
  -9  11  18       30.03     -139.78    307.07 o 
  -7  11  18    75314.63    80898.92   2139.59 o 
  -5  11  18    12377.05    11390.75   1095.32 o 
  -3  11  18    23853.07    23547.26    959.79 o 
  -1  11  18    12361.62    13613.99    793.29 o 
   1  11  18    17119.95    18122.02    876.29 o 
   3  11  18     8976.40     9804.54    878.64 o 
   5  11  18      452.31      314.51    442.27 o 
   7  11  18    49694.23    52511.56   1557.97 o 
   9  11  18      533.47      460.92    736.90 o 
  11  11  18     8512.75     8324.75   1089.02 o 
  13  11  18    11441.16    12139.50   1231.10 o 
 -12  12  18    15467.80    16535.30   1273.14 o 
 -10  12  18      273.69      955.57    557.28 o 
  -8  12  18     1348.82     1566.46    431.75 o 
  -6  12  18      411.20      352.58    349.38 o 
  -4  12  18     2698.25     2638.74    726.58 o 
  -2  12  18    20912.18    21039.88   1958.35 o 
   0  12  18      971.82      474.01    554.92 o 
   2  12  18     8134.94     8155.44   1089.67 o 
   4  12  18    12291.86    11809.33   1205.16 o 
   6  12  18    15104.03    16012.84    929.02 o 
   8  12  18     1843.61     1842.25    507.85 o 
  10  12  18     1192.08      680.55    856.77 o 
  12  12  18    26476.28    28029.37   1754.19 o 
 -11  13  18        7.77      743.25    553.57 o 
  -9  13  18     2195.84     2998.56    754.23 o 
  -7  13  18     7241.12     6292.11   1228.19 o 
  -5  13  18     3423.75     3629.27    858.08 o 
  -3  13  18     1859.53     1365.18    422.51 o 
  -1  13  18     5345.07     5915.59    671.17 o 
   1  13  18     6864.01     5991.22    670.91 o 
   3  13  18     3030.41     3155.20    600.88 o 
   5  13  18     1763.43     1016.48    660.79 o 
   7  13  18      156.16      139.74    423.49 o 
   9  13  18     2138.92     2106.99    584.61 o 
  11  13  18       47.30      602.44    579.71 o 
  13  13  18       92.01      773.14    721.01 o 
 -12  14  18      273.54      327.10    601.11 o 
 -10  14  18     1056.74      599.41    597.98 o 
  -8  14  18     1040.43      926.14    469.80 o 
  -6  14  18      712.76      572.51    443.47 o 
  -4  14  18     1235.60      730.83    441.92 o 
  -2  14  18      725.52      679.26    516.44 o 
   0  14  18       88.95      -85.40    553.04 o 
   2  14  18     1211.95      657.21    477.04 o 
   4  14  18       74.98      353.66    457.62 o 
   6  14  18       69.09      341.05    494.61 o 
   8  14  18     7652.55     7800.19   1672.82 o 
  10  14  18      614.50     1253.42    738.09 o 
  -9  15  18     2451.80     3379.48    862.35 o 
  -7  15  18     1276.23      360.47    651.40 o 
  -5  15  18     1826.37     2155.97    576.42 o 
  -3  15  18     4776.48     4318.99    663.13 o 
  -1  15  18      213.46      -90.30    625.17 o 
   1  15  18     1343.23     1302.71    526.87 o 
   3  15  18     8239.92     7843.42    841.59 o 
   5  15  18      317.73      -72.69    560.10 o 
   7  15  18     4367.06     5948.74   1122.20 o 
   9  15  18      841.62     1082.12   1248.29 o 
  -6  16  18     5197.21     5187.34    991.01 o 
  -4  16  18     3009.25     3920.53    976.38 o 
  -2  16  18     7216.04     7067.10   1199.28 o 
 -21   1  19       12.86        0.06    345.87 o 
 -19   1  19      512.98       32.82    369.18 o 
 -17   1  19     9912.17    10134.61    695.30 o 
 -15   1  19     1446.11     2242.43    378.79 o 
 -13   1  19     5148.70     4772.99    465.64 o 
 -11   1  19        0.47      274.83    184.58 o 
  -9   1  19    12109.38    11673.88    323.45 o 
  -7   1  19      107.47       54.17     85.87 o 
  -5   1  19    14342.90    13918.31    314.95 o 
  -3   1  19       18.15       86.57     74.48 o 
  -1   1  19     8868.26     8673.00    405.74 o 
   1   1  19    13899.95    12641.19   1221.54 o 
   5   1  19     5438.08     5404.51    250.92 o 
   7   1  19     1387.26     1347.21    161.19 o 
   9   1  19     1749.92     2333.24    204.38 o 
  11   1  19      917.28     1336.41    187.44 o 
  13   1  19      228.63       47.51    255.82 o 
  15   1  19      308.17      376.46    377.13 o 
  17   1  19     1559.59     2104.72    489.88 o 
  19   1  19     1828.41     2476.39    884.34 o 
  21   1  19      491.46     1310.92    621.41 o 
 -22   2  19       10.93     -544.38    544.38 o 
 -20   2  19        4.09      -15.92    360.27 o 
 -18   2  19     7586.83     7499.67    672.97 o 
 -16   2  19      478.71      671.26    309.41 o 
 -14   2  19     9218.73    10074.64    594.41 o 
 -12   2  19     1955.95     1933.73    307.76 o 
 -10   2  19     1245.66     1339.44    157.82 o 
  -8   2  19     8210.95     8695.77    280.19 o 
  -6   2  19      236.50      434.51    124.58 o 
  -4   2  19     3416.73     2676.40    210.56 o 
  -2   2  19      583.47      876.12    117.65 o 
   0   2  19    23327.02    22442.65    734.60 o 
   2   2  19     6823.69     7417.67    483.12 o 
   4   2  19     1658.60     1917.27    161.13 o 
   6   2  19    11856.66    11295.51    313.73 o 
   8   2  19        1.13      418.85    243.83 o 
  10   2  19    21414.31    21319.93    532.40 o 
  12   2  19     2613.96     3349.35    356.52 o 
  14   2  19     6278.31     6726.10    545.49 o 
  16   2  19      663.26      781.88    394.23 o 
  18   2  19      349.33      138.23    666.29 o 
  20   2  19     1737.81     1889.07    870.05 o 
 -21   3  19      106.81     -356.89    356.89 o 
 -19   3  19      130.96      188.50    351.21 o 
 -17   3  19     2714.38     2495.68    451.69 o 
 -15   3  19     1321.92     1794.55    362.90 o 
 -13   3  19     2790.98     3036.44    379.97 o 
 -11   3  19     2136.54     2028.16    240.01 o 
  -9   3  19        9.21       85.23    113.58 o 
  -7   3  19     7570.19     8824.42    517.93 o 
  -5   3  19    30651.25    30183.17    592.58 o 
  -3   3  19     8059.37     8161.77    268.33 o 
  -1   3  19     6813.51     6614.67    391.50 o 
   1   3  19    46852.18    51675.36   2101.50 o 
   3   3  19      748.02      950.35    222.90 o 
   5   3  19      356.18      259.34    114.65 o 
   7   3  19     1212.64     1252.19    168.69 o 
   9   3  19     4233.62     4490.54    345.55 o 
  11   3  19     3137.45     3137.93    252.24 o 
  13   3  19      417.03      963.09    254.24 o 
  15   3  19     1351.13     1710.44    615.32 o 
  17   3  19      279.33      379.27    633.28 o 
  19   3  19      275.73       98.48    720.40 o 
  21   3  19      390.70     1170.34    623.00 o 
 -20   4  19     1844.11     2244.10    467.81 o 
 -18   4  19      529.84     1354.04    388.56 o 
 -16   4  19      154.81      -24.34    471.55 o 
 -14   4  19      230.76     1236.09    300.88 o 
 -12   4  19       54.11      -96.09    210.24 o 
 -10   4  19      300.65      218.07    126.49 o 
  -8   4  19      159.73      272.49    146.14 o 
  -6   4  19       92.02      235.18    198.20 o 
  -4   4  19      323.93      532.58    199.14 o 
  -2   4  19       28.83       79.65    349.21 o 
   0   4  19     6866.39     6463.39    409.94 o 
   2   4  19    13521.74    13625.68    559.25 o 
   4   4  19      228.13      265.24     95.62 o 
   6   4  19     1130.34     1401.37    169.99 o 
   8   4  19      190.94      519.83    161.68 o 
  10   4  19     3036.20     2933.41    238.37 o 
  12   4  19     5100.89     5450.20    552.74 o 
  14   4  19        8.13     -165.93    414.79 o 
  16   4  19      389.78      316.76    606.87 o 
  18   4  19     3808.28     3622.45    902.93 o 
  20   4  19     4608.78     3729.27    931.41 o 
 -21   5  19      895.66     1008.37    652.18 o 
 -19   5  19     2558.23     2894.30    519.79 o 
 -17   5  19      335.94      479.55    358.68 o 
 -15   5  19      175.90      870.67    328.29 o 
 -13   5  19     3615.90     2903.41    721.75 o 
 -11   5  19      323.52      249.70    187.17 o 
  -9   5  19    25402.22    24326.14    961.39 o 
  -7   5  19    13841.89    14140.85    446.82 o 
  -5   5  19     3525.52     3315.68    234.91 o 
  -3   5  19    14598.79    13936.59    575.39 o 
  -1   5  19     1468.36      820.71    317.99 o 
   1   5  19     2106.15     2924.95    330.51 o 
   3   5  19      513.48      556.81    228.14 o 
   5   5  19    23481.71    22576.21    965.34 o 
   7   5  19    11054.26    10276.91    638.94 o 
   9   5  19     5304.42     5829.22    806.92 o 
  11   5  19       42.21      238.09    212.78 o 
  13   5  19       80.23      429.59    307.87 o 
  15   5  19     9715.00    10203.86   1057.58 o 
  17   5  19       10.33      161.51    688.65 o 
  19   5  19     4567.81     3922.67   1076.47 o 
 -20   6  19     2394.04     2619.42    659.10 o 
 -18   6  19     1846.60     1381.23    460.03 o 
 -16   6  19      862.56      475.98    341.84 o 
 -14   6  19      708.66      866.83    342.91 o 
 -12   6  19     8856.19     8533.96   1446.98 o 
 -10   6  19     6756.22     7251.88    398.80 o 
  -8   6  19    13113.28    11828.75    438.44 o 
  -6   6  19       10.52       52.81    146.69 o 
  -4   6  19     7094.78     6960.96    461.28 o 
  -2   6  19    11526.96    11680.03    579.54 o 
   0   6  19    27107.17    24539.41    821.24 o 
   2   6  19      103.00       55.45    205.11 o 
   4   6  19      623.38      841.16    305.43 o 
   6   6  19    58478.47    58840.40   1775.59 o 
   8   6  19       46.31      -39.99    217.03 o 
  10   6  19    12017.19    13269.55    720.33 o 
  12   6  19     2188.66     2336.13    568.18 o 
  14   6  19      687.50     1580.06    628.80 o 
  16   6  19     4823.01     5196.85    960.90 o 
  18   6  19      836.48      428.84    763.00 o 
 -19   7  19     4795.82     4954.59    638.74 o 
 -17   7  19        4.06       24.45    331.23 o 
 -15   7  19     1329.49      839.97    349.76 o 
 -13   7  19     1192.97     1260.85    338.91 o 
 -11   7  19     1184.19      994.45    321.85 o 
  -9   7  19     9492.26     9771.90    447.15 o 
  -7   7  19     3746.54     3996.04    412.30 o 
  -5   7  19    24601.68    23774.44    821.91 o 
  -3   7  19    32159.08    31863.23    976.06 o 
  -1   7  19      367.07      493.81    246.29 o 
   1   7  19      420.71      108.12    238.01 o 
   3   7  19    19841.14    19988.96    787.66 o 
   5   7  19     2329.85     2157.97    369.59 o 
   7   7  19     5352.23     5458.25    492.02 o 
   9   7  19       70.11     -253.81    253.81 o 
  11   7  19      673.81      978.58    321.70 o 
  13   7  19     1822.88     1257.12    528.38 o 
  17   7  19     1538.83     1308.31    801.15 o 
 -20   8  19      852.79     2030.63   1055.16 o 
 -18   8  19      334.13      504.12    623.95 o 
 -16   8  19      388.13      516.44    389.96 o 
 -14   8  19     7696.67     8153.77    657.17 o 
 -12   8  19     1054.99     1384.91    502.59 o 
 -10   8  19      142.26      106.77    331.08 o 
  -8   8  19     3227.55     3870.19    597.20 o 
  -6   8  19     1246.46     1084.05    416.06 o 
  -4   8  19      536.13      614.39    384.65 o 
  -2   8  19      709.12      939.43    426.21 o 
   0   8  19     3119.22     2687.32    400.70 o 
   2   8  19    21253.38    20119.37    824.88 o 
   4   8  19     3940.51     3693.99    454.37 o 
   6   8  19      616.27      625.52    291.75 o 
   8   8  19     2089.53     1757.24    381.85 o 
  10   8  19     2762.99     2905.37    442.72 o 
  12   8  19     2301.46     2972.64    644.27 o 
 -19   9  19     1803.79     2179.43    963.07 o 
 -17   9  19     6602.39     6491.68    730.10 o 
 -15   9  19     3353.12     3120.74    512.13 o 
 -13   9  19     3872.88     3899.00    691.86 o 
 -11   9  19      312.67     -215.36    542.40 o 
  -9   9  19     5588.66     3554.24    614.08 o 
  -7   9  19    18179.77    17080.11    754.40 o 
  -5   9  19    31663.33    31121.91   1015.82 o 
  -3   9  19     6021.95     6646.86    538.29 o 
  -1   9  19     1777.25     1567.61    344.39 o 
   1   9  19    27473.16    27038.74   1400.46 o 
   3   9  19     5099.35     5520.33    683.50 o 
   5   9  19     2656.54     2182.34    413.36 o 
   7   9  19      382.97      538.80    318.05 o 
   9   9  19        3.54      574.59    319.99 o 
  11   9  19     3910.91     4238.85    590.11 o 
  13   9  19      424.97      307.13    494.19 o 
 -16  10  19     3009.61     3195.66    565.40 o 
 -14  10  19     7886.92     7023.54    961.25 o 
 -12  10  19      175.50     -114.54    591.16 o 
 -10  10  19     1086.56     1753.84    523.11 o 
  -8  10  19     4630.13     5052.59    524.04 o 
  -6  10  19     1462.36     1671.05    392.29 o 
  -4  10  19     1238.71     1442.21    486.51 o 
  -2  10  19     3949.65     4080.60    503.07 o 
   0  10  19     5396.23     5511.14    558.99 o 
   2  10  19    13750.26    15301.07   1198.68 o 
   4  10  19    11145.24    11794.05    895.69 o 
   6  10  19     3727.03     3138.86    504.21 o 
   8  10  19     3055.01     3542.80    514.45 o 
  10  10  19     4992.83     5461.69    592.16 o 
  12  10  19     3258.39     3507.68    778.49 o 
 -15  11  19      208.00      178.30    377.99 o 
 -11  11  19       38.94      878.22    493.58 o 
  -9  11  19       78.76      303.37    518.08 o 
  -7  11  19    13510.98    13830.48    796.47 o 
  -5  11  19    13929.52    15649.29    842.45 o 
  -3  11  19    19668.14    20309.60    906.79 o 
  -1  11  19     7383.93     8803.56    674.90 o 
   1  11  19    13252.43    12585.10    810.79 o 
   3  11  19     2591.84     2816.88    722.54 o 
   5  11  19      492.56      982.76    419.55 o 
   7  11  19       84.72       68.79    372.41 o 
   9  11  19      752.23      445.05    694.99 o 
  11  11  19      653.97     1112.40    660.06 o 
  13  11  19      839.49     2327.04    634.01 o 
 -10  12  19       36.28     -423.06    423.06 o 
  -8  12  19      117.10      458.34    616.70 o 
  -6  12  19     1091.62      936.28    414.54 o 
  -4  12  19     1375.97     1616.25    420.93 o 
  -2  12  19     2328.37     2498.51    463.37 o 
   0  12  19    10346.79    10145.99    755.30 o 
   2  12  19     6997.46     7358.70    685.42 o 
   4  12  19      512.09      747.85    381.92 o 
   6  12  19     1828.20     2204.63    494.22 o 
   8  12  19     3200.03     3197.16    786.16 o 
  10  12  19     2528.24     2795.78    578.92 o 
  12  12  19     9349.09    12129.88   1316.37 o 
 -11  13  19      726.12      785.01    588.22 o 
  -9  13  19     5756.61     6299.55    967.29 o 
  -7  13  19     6360.11     6077.79   1090.85 o 
  -5  13  19     3535.76     2938.66    531.55 o 
  -3  13  19    20549.40    21639.67   1028.93 o 
  -1  13  19    13939.56    14424.35    916.10 o 
   1  13  19      885.39      760.62    431.97 o 
   3  13  19     2195.44     2908.59    798.88 o 
   5  13  19     3199.72     3320.31    600.09 o 
   7  13  19      694.21     1113.14    485.96 o 
   9  13  19     3382.33     4188.98    635.59 o 
  11  13  19      798.19      360.41    657.31 o 
  13  13  19      282.03     1677.98    922.34 o 
 -12  14  19     2321.52     2362.14    712.33 o 
 -10  14  19      768.07      736.76    571.84 o 
  -8  14  19     2450.97     3120.15    568.74 o 
  -6  14  19       55.68      438.88    456.44 o 
  -4  14  19      858.07     1090.19    736.01 o 
  -2  14  19     5394.91     5434.17    865.13 o 
   0  14  19     6951.56     7484.94    801.11 o 
   2  14  19       66.89     -313.19    435.02 o 
   4  14  19       20.61      109.35    685.51 o 
   6  14  19     9237.85    10239.95    901.04 o 
   8  14  19       81.56     -125.77    458.46 o 
  10  14  19     1118.51     1586.06    744.04 o 
  -9  15  19     1843.97     1276.32    704.96 o 
  -7  15  19     2005.39     1288.50    517.75 o 
  -5  15  19    11501.36    10848.37    905.45 o 
  -3  15  19    12397.56    15571.00   1543.77 o 
  -1  15  19     1615.69      996.45    509.68 o 
   1  15  19     4854.48     5854.06   1161.80 o 
   3  15  19     9519.54    11133.63   1382.09 o 
   5  15  19      704.00      521.06    516.45 o 
   7  15  19     2165.66     2677.60   1133.57 o 
   9  15  19     1283.76      945.57   1369.97 o 
 -22   0  20       35.24      273.36    581.44 o 
 -20   0  20     1586.78     2093.11    712.79 o 
 -18   0  20    65409.60    56956.86   2261.94 o 
 -16   0  20   106912.20   104381.13   3137.03 o 
 -14   0  20    13726.81    11235.12    872.50 o 
 -12   0  20    25076.83    23588.50   1107.03 o 
 -10   0  20    86597.63    85852.77   1572.81 o 
  -8   0  20    31939.88    33252.60    798.89 o 
  -6   0  20   100876.74   100642.10   1711.16 o 
  -4   0  20    83341.90    89820.91   1522.38 o 
  -2   0  20   112460.35   115281.11   2782.98 o 
   0   0  20    46106.60    43270.89   1400.89 o 
   2   0  20     5738.79     5638.37    511.47 o 
   4   0  20     2446.26     3105.29    440.36 o 
   6   0  20    21834.00    18840.24    573.81 o 
   8   0  20     3400.36     4229.01    331.94 o 
  10   0  20    83773.28    83156.41   1637.34 o 
  12   0  20     8630.08     8906.08    535.26 o 
  14   0  20    35114.86    35974.41   1562.03 o 
  16   0  20      581.62      667.47    569.31 o 
  18   0  20    10563.43    11447.38   1141.40 o 
 -21   1  20      222.55      -98.88    751.26 o 
 -19   1  20     7601.96     8987.04    726.96 o 
 -17   1  20     3951.20     4120.99    516.98 o 
 -15   1  20    25037.43    23294.43    884.43 o 
 -13   1  20     8033.64     9508.68    549.03 o 
 -11   1  20     1737.75     1758.15    281.57 o 
  -9   1  20     4615.16     4536.64    222.95 o 
  -7   1  20     1783.97     1942.69    179.70 o 
  -5   1  20    48318.29    51539.03    719.31 o 
  -3   1  20      942.59     1072.21    118.26 o 
  -1   1  20    23056.70    23040.46   1209.70 o 
   1   1  20    80542.09    84152.86   2090.20 o 
   3   1  20   163676.75   160472.70   3205.01 o 
   5   1  20    43028.89    43459.72    950.72 o 
   7   1  20    25597.57    25760.64    652.58 o 
   9   1  20   125365.10   129867.10   1593.94 o 
  11   1  20    41992.49    41094.53    773.35 o 
  13   1  20     1973.04     2143.13    378.46 o 
  15   1  20     2105.08     1893.50    820.70 o 
  17   1  20     2447.12     2037.73    716.96 o 
  19   1  20     2494.57     3436.65    928.41 o 
 -22   2  20     1145.92      944.50    640.21 o 
 -20   2  20     5406.97     5834.40    925.43 o 
 -18   2  20    16454.97    16386.78    893.33 o 
 -16   2  20    47478.44    46064.75   1434.77 o 
 -14   2  20    36540.76    38283.89   1119.27 o 
 -12   2  20    10394.00    11033.88    545.79 o 
 -10   2  20      353.13       43.64    117.34 o 
  -8   2  20    39161.21    39353.08    640.03 o 
  -6   2  20    13964.12    14668.83    399.39 o 
  -4   2  20      295.45       65.04    105.15 o 
  -2   2  20      263.60      490.84    262.79 o 
   0   2  20      696.31      756.81    193.39 o 
   2   2  20     7041.69     7385.19    420.95 o 
   4   2  20    46857.41    46993.35    891.79 o 
   6   2  20      718.35     1124.16    163.05 o 
   8   2  20    21702.60    22378.97    486.37 o 
  10   2  20      150.70      146.75    136.45 o 
  12   2  20      507.61      330.19    170.75 o 
  14   2  20     7066.09     7060.79    547.60 o 
  16   2  20       21.79     -514.94    514.94 o 
  18   2  20      689.92      335.06    666.37 o 
  20   2  20     4412.38     4383.45   1025.98 o 
 -21   3  20       45.44     -299.86    328.82 o 
 -19   3  20    10389.42    11189.89    794.95 o 
 -17   3  20     2962.90     2488.04    456.10 o 
 -15   3  20    25574.58    24845.11    931.16 o 
 -13   3  20     5053.17     4813.52    445.21 o 
 -11   3  20    56215.93    57886.43   1048.04 o 
  -9   3  20     1518.31     1455.07    174.89 o 
  -7   3  20     1884.72     2039.40    197.84 o 
  -5   3  20    19198.75    19243.47    459.35 o 
  -3   3  20       94.82      135.91     92.85 o 
  -1   3  20   126973.45   133113.22   2267.04 o 
   1   3  20    36420.20    37469.63   1526.69 o 
   3   3  20    32027.97    34903.44    921.80 o 
   5   3  20   134611.30   135048.97   2360.82 o 
   7   3  20    23622.77    24290.39    570.67 o 
   9   3  20      424.25      714.69    160.20 o 
  11   3  20    90612.78    92068.41   1290.19 o 
  13   3  20    47331.02    46852.79   1261.33 o 
  15   3  20     6729.23     8108.90    944.08 o 
  17   3  20     6024.26     7286.64   1040.12 o 
  19   3  20     7855.21     7363.05   1092.71 o 
 -20   4  20    16597.21    18989.36    991.74 o 
 -18   4  20     7307.74     7210.30    700.40 o 
 -16   4  20    10019.60     9158.23    662.14 o 
 -14   4  20    65272.21    62252.71   1950.73 o 
 -12   4  20     9276.30     9240.62    549.80 o 
 -10   4  20     6448.64     6464.69    290.44 o 
  -8   4  20    24805.83    24790.61    662.39 o 
  -6   4  20    69890.63    67158.12   1071.53 o 
  -4   4  20    42758.88    40456.09    724.16 o 
  -2   4  20    46134.52    44878.71   1588.13 o 
   0   4  20    74999.89    75577.92   2937.90 o 
   2   4  20     1985.37     1930.91    296.86 o 
   4   4  20    35524.40    31667.00    896.23 o 
   6   4  20     4450.21     4873.89    408.64 o 
   8   4  20    58247.67    57773.92   1332.32 o 
  10   4  20     2618.41     2680.89    307.57 o 
  12   4  20     6411.14     6956.28    420.85 o 
  14   4  20    22055.46    22671.58   1333.77 o 
  16   4  20     9073.62    11342.87   1160.64 o 
  18   4  20     4444.85     2910.24    854.54 o 
  20   4  20     1414.42      400.08    594.68 o 
 -21   5  20      103.61      635.94    706.81 o 
 -19   5  20     3845.91     5185.89   1230.50 o 
 -17   5  20      430.55      731.22    372.87 o 
 -15   5  20     5350.78     5916.51    561.76 o 
 -13   5  20     9313.44     8849.09    581.66 o 
 -11   5  20     7178.14     8068.64    410.66 o 
  -9   5  20     5785.52     5780.82    324.26 o 
  -7   5  20     1021.12     1337.93    203.73 o 
  -5   5  20    35043.86    35485.63    707.09 o 
  -3   5  20     3573.35     3803.35    360.91 o 
  -1   5  20    57500.27    60285.64   1369.65 o 
   1   5  20     5533.25     5698.83    729.80 o 
   3   5  20    23063.82    24655.13    810.33 o 
   5   5  20    65634.03    66728.13   1473.89 o 
   7   5  20    66281.13    67659.24   1505.39 o 
   9   5  20      933.79      821.28    413.09 o 
  11   5  20    27348.16    28967.10   1312.10 o 
  13   5  20    26885.71    27503.29   1374.84 o 
  15   5  20      215.92     -258.15    530.89 o 
  17   5  20     2896.76     3274.31    911.80 o 
  19   5  20     2234.33     3645.36    946.82 o 
 -20   6  20      118.22     -181.80    409.40 o 
 -18   6  20    14561.17    14210.10    889.87 o 
 -16   6  20    10624.02    12374.20    781.86 o 
 -14   6  20    18188.56    19064.35    840.78 o 
 -12   6  20     7113.69     8599.26    673.22 o 
 -10   6  20    17948.80    18699.81    717.33 o 
  -8   6  20     4088.81     4567.61    311.58 o 
  -6   6  20     1064.55      592.53    181.35 o 
  -4   6  20      408.06      351.83    251.19 o 
  -2   6  20     2979.61     3221.89    381.23 o 
   0   6  20     6728.82     6706.91    476.27 o 
   2   6  20      950.74      439.51    229.82 o 
   4   6  20     3075.31     3170.34    383.37 o 
   6   6  20     3044.20     2865.26    391.81 o 
   8   6  20     3565.31     4296.96    439.14 o 
  10   6  20     5470.86     5711.14    490.26 o 
  12   6  20     1547.80     1578.97    520.97 o 
  14   6  20     1745.58     1894.80    662.78 o 
  16   6  20      515.85      807.89    681.44 o 
  18   6  20       27.86     1109.33    802.57 o 
 -19   7  20     6112.96     6479.60   1036.56 o 
 -17   7  20      429.20      -40.68    355.90 o 
 -15   7  20     6114.90     6419.23    874.21 o 
 -13   7  20       23.37     -192.10    303.43 o 
 -11   7  20       35.71       83.38    265.51 o 
  -9   7  20    39341.06    38657.42    856.96 o 
  -7   7  20       98.31      -36.35    224.95 o 
  -5   7  20    47323.52    48348.66   1228.37 o 
  -3   7  20     1645.01     1286.30    640.92 o 
  -1   7  20    21499.24    21232.95    824.57 o 
   1   7  20    13304.77    13139.44    997.01 o 
   3   7  20    68708.45    65908.51   2504.19 o 
   5   7  20      146.85      279.85    298.99 o 
   7   7  20     6637.34     7561.69    942.47 o 
   9   7  20    65076.24    67181.95   1602.16 o 
  11   7  20    11494.41    12586.99    687.94 o 
  13   7  20     3292.47     2926.89    629.07 o 
 -20   8  20      898.22     2296.76   1135.85 o 
 -18   8  20    20218.22    20594.33   1031.34 o 
 -16   8  20    36545.10    35952.80   1335.67 o 
 -14   8  20       82.00      -98.46    403.33 o 
 -12   8  20      109.59      163.06    405.65 o 
 -10   8  20    63703.22    63262.90   1498.33 o 
  -8   8  20    13017.37    12095.88   1110.33 o 
  -6   8  20    15750.92    15410.85    719.80 o 
  -4   8  20    14044.77    15525.40    709.96 o 
  -2   8  20    35724.23    39099.37   1151.25 o 
   0   8  20    16891.11    17742.20    766.33 o 
   2   8  20     3808.13     3763.55    455.22 o 
   4   8  20     3141.56     3694.34    538.72 o 
   6   8  20     6295.17     5719.53    532.93 o 
   8   8  20      118.09     -145.35    267.89 o 
  10   8  20    25321.11    27166.33   1008.75 o 
  12   8  20     2465.94     2461.44    621.92 o 
 -19   9  20       69.85     -469.98    957.84 o 
 -17   9  20      722.37      692.45    397.89 o 
 -15   9  20      127.92      833.11    405.03 o 
 -13   9  20      449.01     -160.23    487.32 o 
 -11   9  20      512.16       88.85    549.79 o 
  -9   9  20     2182.17     2218.72    461.84 o 
  -7   9  20     5546.93     4923.60    700.11 o 
  -5   9  20    19248.15    18465.45   1127.56 o 
  -3   9  20     5779.60     6098.68    752.03 o 
  -1   9  20      551.14      432.65    286.12 o 
   1   9  20    14108.07    13695.02    740.69 o 
   3   9  20    27224.44    27289.62   1076.44 o 
   5   9  20     4151.95     4737.53    541.22 o 
   7   9  20     3194.53     3465.42    481.79 o 
   9   9  20    36859.65    35964.27   1715.56 o 
  11   9  20     7398.18     6905.42    687.15 o 
  13   9  20        6.14     -467.58    467.58 o 
 -16  10  20     3373.48     2459.45    646.34 o 
 -14  10  20    10208.33     9824.05   1101.72 o 
 -12  10  20     3253.29     4312.36    851.84 o 
  -8  10  20    20299.76    20063.47   1205.81 o 
  -6  10  20     7254.18     7388.16    594.64 o 
  -4  10  20     7393.96     6811.15    579.69 o 
  -2  10  20       16.76      258.89    282.57 o 
   0  10  20    14817.03    14796.46   1159.88 o 
   2  10  20       69.07      504.37    329.00 o 
   4  10  20     9003.04     8358.21    660.26 o 
   6  10  20     6124.27     6175.60    686.97 o 
   8  10  20     8025.23     8093.06    681.66 o 
  10  10  20     1380.38      865.00    914.17 o 
  12  10  20     4855.82     4645.59    858.06 o 
 -15  11  20     7328.47     8621.34   1030.48 o 
  -9  11  20     7171.53     7712.80    650.57 o 
  -7  11  20     3926.65     4705.42    552.72 o 
  -5  11  20    12462.15    11631.63   2362.68 o 
  -3  11  20     2346.81     2148.73    572.02 o 
  -1  11  20    38008.77    37218.61   1418.40 o 
   1  11  20     3649.29     4229.26    821.38 o 
   3  11  20       36.69     -123.36    499.21 o 
   5  11  20    45391.46    47210.90   2962.98 o 
   7  11  20     3138.01     3058.56    546.75 o 
   9  11  20     5155.81     5057.29    613.59 o 
  11  11  20    17435.13    20558.57   1550.04 o 
  13  11  20    20544.27    24112.67   1608.72 o 
 -10  12  20      265.21      397.98    528.17 o 
  -8  12  20     7509.74     8218.73    707.66 o 
  -6  12  20    11802.69    10964.23    773.59 o 
  -4  12  20     1114.25      843.02    399.45 o 
  -2  12  20     2280.10     1760.28    429.96 o 
   0  12  20    18758.55    18480.84   1280.28 o 
   2  12  20     3478.79     3736.64    830.61 o 
   4  12  20     6278.08     5161.62    634.42 o 
   6  12  20     4598.58     5372.70    975.67 o 
   8  12  20     5240.13     5488.05    663.86 o 
  10  12  20     6767.45     8082.98    758.57 o 
  12  12  20     5137.80     7198.81   1038.17 o 
  -9  13  20     1035.16     1748.28    651.36 o 
  -7  13  20     2251.18     2567.80    517.10 o 
  -5  13  20      922.84     1734.49    493.54 o 
  -3  13  20     1666.84     1687.58    529.10 o 
  -1  13  20     2578.47     3270.85    575.07 o 
   1  13  20     8958.49     8597.84    780.34 o 
   3  13  20     2257.67     2432.49    531.38 o 
   5  13  20     1480.62     1582.58    598.46 o 
   7  13  20     2463.17     2075.34    564.62 o 
   9  13  20     2535.54     3331.65    878.04 o 
  11  13  20     2283.88     4358.24    869.04 o 
 -10  14  20     6447.92     5693.52    914.72 o 
  -8  14  20     4976.37     4658.52    640.66 o 
  -6  14  20      178.38      360.32    455.76 o 
  -4  14  20     1014.64     1027.88    484.91 o 
  -2  14  20     6857.26     6541.14    742.46 o 
   0  14  20      524.83       -8.57    426.41 o 
   2  14  20      111.75     -423.23    646.48 o 
   4  14  20       53.64      133.92    461.66 o 
   6  14  20       46.48      245.57    512.45 o 
   8  14  20      184.23      863.33    506.09 o 
  -7  15  20      146.90     -439.35    439.35 o 
  -5  15  20    13804.20    16261.48   1713.61 o 
  -3  15  20       11.06      288.47    449.75 o 
  -1  15  20     4038.39     4863.46    736.00 o 
   1  15  20     1516.33     1188.48    528.40 o 
   3  15  20     2388.86     2859.86    956.21 o 
   5  15  20     2140.40     2521.50    810.53 o 
   7  15  20        1.74     -429.52    919.14 o 
 -21   1  21     1185.96      595.42    629.86 o 
 -19   1  21      886.23     1631.36    618.70 o 
 -17   1  21     4669.62     3949.09    722.66 o 
 -15   1  21      302.36      725.75    307.22 o 
 -13   1  21     1274.27     1631.47    298.82 o 
 -11   1  21     2213.07     2159.42    297.55 o 
  -9   1  21      631.18      781.67    136.01 o 
  -7   1  21    19589.49    19855.85    417.09 o 
  -5   1  21     9402.82    10384.05    348.27 o 
  -3   1  21     1569.36     1359.97    127.79 o 
  -1   1  21    12763.81    13257.07    716.01 o 
   1   1  21     3925.26     4744.16    498.99 o 
   5   1  21      190.08      187.21    119.43 o 
   7   1  21     5268.83     6021.89    261.16 o 
   9   1  21     4038.84     4554.10    378.27 o 
  11   1  21       69.21      195.66    148.44 o 
  13   1  21     2281.51     2195.30    389.70 o 
  15   1  21       96.02      242.94    502.18 o 
  17   1  21     2145.91     1852.60    743.02 o 
 -20   2  21     1608.51     1711.50   1017.90 o 
 -18   2  21      548.59     1279.80    418.63 o 
 -16   2  21     6065.09     5625.99    752.68 o 
 -14   2  21     1181.38     1294.08    322.16 o 
 -12   2  21     8744.79     7812.38    490.10 o 
 -10   2  21       14.45       12.24    109.72 o 
  -8   2  21     1450.94     1406.73    153.24 o 
  -6   2  21    22756.16    23795.59    527.56 o 
  -4   2  21     2197.53     2090.18    165.18 o 
  -2   2  21    34175.42    31826.19   1083.74 o 
   0   2  21     1576.44     1653.13    618.51 o 
   2   2  21    87861.63    83266.62   1671.62 o 
   4   2  21     1708.60     1755.97    304.79 o 
   6   2  21      747.02      735.19    145.46 o 
   8   2  21     2330.30     2381.15    205.17 o 
  10   2  21     3749.82     3992.06    259.59 o 
  12   2  21     7921.94     8757.57    441.74 o 
  14   2  21      163.12      165.91    434.03 o 
  16   2  21     7954.26     8519.60    991.99 o 
  18   2  21     1926.43     2738.19    812.09 o 
 -21   3  21       31.35     -137.33    367.03 o 
 -19   3  21     1360.59     2040.28    435.88 o 
 -17   3  21      725.70     1014.62    497.44 o 
 -15   3  21      664.36      772.74    304.63 o 
 -13   3  21     4090.64     4515.58    441.46 o 
 -11   3  21      853.49     1034.15    205.10 o 
  -9   3  21      177.32      175.32    126.88 o 
  -7   3  21    14637.08    13824.51    454.71 o 
  -5   3  21      424.38      521.60    130.00 o 
  -3   3  21     9028.84    10265.08    723.94 o 
  -1   3  21     5720.48     6244.58    994.23 o 
   1   3  21    13844.63    13913.04    566.11 o 
   3   3  21     4658.42     3851.05    356.53 o 
   5   3  21     7524.75     8079.81    472.37 o 
   7   3  21     7898.41     8057.63    493.19 o 
   9   3  21      460.53      563.25    198.62 o 
  11   3  21      515.37      407.77    200.00 o 
  13   3  21    12599.38    13589.35    686.47 o 
  15   3  21     9574.24    10309.19   1029.80 o 
  17   3  21     1593.90     1616.64    716.44 o 
  19   3  21     1308.89     1197.55    764.15 o 
 -20   4  21       12.80      331.88    370.96 o 
 -18   4  21       33.39      639.52    357.82 o 
 -16   4  21     1206.83     1126.80    369.43 o 
 -14   4  21       77.51      645.21    278.32 o 
 -12   4  21      238.98       36.87    252.95 o 
 -10   4  21     2667.15     2548.55    217.98 o 
  -8   4  21    14756.90    14225.80    445.31 o 
  -6   4  21    46639.30    45908.39    865.66 o 
  -4   4  21     5475.67     5663.53    305.30 o 
  -2   4  21     5071.18     4841.42    462.95 o 
   0   4  21     9444.54    10211.32    511.11 o 
   2   4  21      904.84      889.02    237.17 o 
   4   4  21       77.43      358.67    217.20 o 
   6   4  21     5303.27     5611.07    640.87 o 
   8   4  21      153.78      388.98    248.02 o 
  10   4  21     2402.45     2216.01    289.10 o 
  12   4  21       27.15      -30.23    232.98 o 
  14   4  21      619.31     1329.51    540.09 o 
  16   4  21      300.38      940.76    660.00 o 
  18   4  21        8.07      151.85    725.44 o 
  20   4  21      192.06     -472.53    472.53 o 
 -21   5  21     2593.62     2895.32    913.98 o 
 -19   5  21        1.03       57.56    345.49 o 
 -17   5  21     5034.12     5327.99    603.20 o 
 -15   5  21        5.72      144.17    281.05 o 
 -13   5  21      437.57      656.47    297.36 o 
 -11   5  21     3207.90     3704.94    317.49 o 
  -9   5  21     5689.73     5032.76    312.33 o 
  -7   5  21     9449.70     9108.64    378.66 o 
  -5   5  21     2110.43     1885.20    201.21 o 
  -3   5  21     6813.48     6039.83    837.68 o 
  -1   5  21    11298.51    10525.57    610.26 o 
   1   5  21     9280.68     8461.54   1077.21 o 
   3   5  21       36.51      155.44    192.58 o 
   5   5  21      235.94      248.38    295.48 o 
   7   5  21    23305.93    22673.47    810.04 o 
   9   5  21     1804.93     1103.02    300.46 o 
  11   5  21    29861.05    30670.70   1123.02 o 
  13   5  21     1523.54     2039.06    403.18 o 
  15   5  21       82.00      370.57    623.56 o 
  17   5  21     6359.18     6696.46   1067.77 o 
  19   5  21     2668.72     2192.56    852.55 o 
 -20   6  21     5730.32     5923.68    707.13 o 
 -18   6  21      334.57      410.32    367.05 o 
 -16   6  21     6155.80     7256.22    641.52 o 
 -14   6  21        0.93      -40.08    288.05 o 
 -12   6  21     1361.94     1847.04    376.05 o 
 -10   6  21    13302.75    13552.29    615.22 o 
  -8   6  21    18293.01    18262.22    545.80 o 
  -6   6  21      722.64      683.43    185.65 o 
  -4   6  21     6936.25     6938.57    477.58 o 
  -2   6  21    71822.10    71094.89   1546.58 o 
   0   6  21       28.82       74.04    208.90 o 
   2   6  21     6506.31     6393.31    659.59 o 
   4   6  21     2564.30     2689.05    381.06 o 
   6   6  21     3450.89     3433.62    428.12 o 
   8   6  21    29060.30    28447.49    948.66 o 
  10   6  21      519.27      635.04    323.79 o 
  12   6  21       71.32     -165.79    329.49 o 
  16   6  21     2068.78     1360.33    768.63 o 
  18   6  21     3016.66     5266.07   1089.19 o 
 -19   7  21       46.67     -363.35    371.99 o 
 -17   7  21      819.42      858.44    399.13 o 
 -15   7  21      547.74      455.02    337.11 o 
 -13   7  21     3211.98     3034.07    426.34 o 
 -11   7  21    16100.55    16866.73   1048.56 o 
  -9   7  21     1272.96     1691.82    263.96 o 
  -7   7  21       44.04       36.28    234.31 o 
  -5   7  21     1300.26     1570.03    324.70 o 
  -3   7  21      179.58      177.66    242.13 o 
  -1   7  21     8812.36     8027.99    544.91 o 
   1   7  21      751.55     1199.16    315.99 o 
   3   7  21      595.21      435.76    271.94 o 
   5   7  21    19624.11    18707.65    787.39 o 
   7   7  21       27.03       45.36    268.33 o 
   9   7  21    10309.29     9616.35    634.49 o 
  11   7  21     6564.90     6950.68    569.82 o 
  13   7  21     1116.41     1643.01    570.17 o 
 -20   8  21       86.36      -87.81   1099.38 o 
 -18   8  21       54.22      643.89    386.71 o 
 -16   8  21      825.43      749.95    432.84 o 
 -14   8  21       56.14       44.75    293.45 o 
 -12   8  21     2448.34     3498.76    600.37 o 
 -10   8  21     4118.49     5084.00   1156.49 o 
  -8   8  21     4735.63     4891.75    489.23 o 
  -6   8  21    19712.52    21565.05    969.93 o 
  -4   8  21    13205.79    13214.70    685.54 o 
  -2   8  21     3634.93     3707.67    442.63 o 
   0   8  21     8600.88     9470.35   1437.60 o 
   2   8  21     5349.77     4844.85    507.31 o 
   4   8  21     2171.60     2059.83    379.03 o 
   6   8  21     2475.67     2350.92    400.84 o 
   8   8  21       10.18      -79.62    561.21 o 
  10   8  21       50.28      390.09    316.02 o 
  12   8  21     9841.11     8694.05    993.55 o 
 -17   9  21     1043.37     1582.93    567.05 o 
 -15   9  21    10198.17    10704.73   1150.02 o 
 -11   9  21      377.67      166.06    562.21 o 
  -9   9  21      588.99      733.79    349.36 o 
  -7   9  21     7037.25     5862.58    829.48 o 
  -5   9  21     3934.20     4040.31    479.49 o 
  -3   9  21     3788.13     3557.61    454.42 o 
  -1   9  21    12972.20    12101.95   1002.20 o 
   1   9  21     1145.20     1013.02    348.80 o 
   3   9  21    21775.33    22301.46   1700.97 o 
   5   9  21     2287.33     2407.00    437.90 o 
   7   9  21     1560.94     1300.03    374.51 o 
   9   9  21       79.99      383.97    359.80 o 
  11   9  21      152.03      282.90    444.38 o 
  13   9  21    10655.50     9656.49   1075.23 o 
 -16  10  21     7011.42     8529.45   1063.13 o 
 -14  10  21       33.23      219.92    452.98 o 
 -10  10  21     7939.23     7049.79    960.99 o 
  -8  10  21     1245.64     1320.60    506.36 o 
  -6  10  21    22927.60    24322.99   1346.96 o 
  -4  10  21    10537.23    11595.88   1008.90 o 
  -2  10  21      863.32      898.80    459.70 o 
   0  10  21    14539.11    13585.78   2177.42 o 
   2  10  21     6756.54     6870.47    625.42 o 
   4  10  21      904.45      634.65    343.57 o 
   6  10  21    12356.21    12734.68    796.09 o 
   8  10  21     1146.57     1052.49    410.36 o 
  10  10  21      108.51     -278.19    368.78 o 
  12  10  21     7620.84     8384.00   1070.87 o 
 -15  11  21     2726.07     3089.50    702.35 o 
 -11  11  21      750.87     1157.02    763.00 o 
  -9  11  21     1048.27      884.29    574.67 o 
  -7  11  21     5715.42     4905.04    816.05 o 
  -5  11  21      160.84     -278.01    278.01 o 
  -3  11  21     7105.96     8667.27    988.49 o 
  -1  11  21      915.56      529.36    561.59 o 
   1  11  21     3258.51     3396.21    521.14 o 
   3  11  21      169.22      412.71    358.74 o 
   5  11  21        1.25      155.43    500.76 o 
   7  11  21      579.82      392.90    401.18 o 
   9  11  21       22.90     -232.49    382.31 o 
  11  11  21      929.97      111.69    603.16 o 
  13  11  21     7199.72     9358.20   1119.55 o 
  -8  12  21    22239.02    24165.95   1481.52 o 
  -6  12  21     9749.98     9475.65   1037.23 o 
  -4  12  21     4118.27     3970.91    564.68 o 
  -2  12  21     8562.24     8143.55    723.49 o 
   0  12  21    19675.12    21324.29   1464.22 o 
   2  12  21       27.96      -90.41    390.62 o 
   4  12  21      922.70     1019.54    441.10 o 
   6  12  21      169.90      -97.94    394.47 o 
   8  12  21      292.72      554.47    442.90 o 
  10  12  21     2355.96     2968.07    641.52 o 
  12  12  21      303.48     -500.75    500.75 o 
  -7  13  21      240.56       63.86    379.33 o 
  -5  13  21        4.37      488.37    419.65 o 
  -3  13  21      483.65      133.51    391.45 o 
  -1  13  21     4375.39     4573.13    958.48 o 
   1  13  21     7716.04     8400.55   1191.74 o 
   3  13  21     2528.07     2093.35    551.59 o 
   5  13  21       75.94      254.39    425.44 o 
   7  13  21      730.83      915.47    487.27 o 
   9  13  21     2014.74     1385.29    499.70 o 
  11  13  21    15235.46    18424.59   1593.59 o 
  -8  14  21    11634.71    11592.61   1060.36 o 
  -6  14  21     5539.71     6162.34    743.76 o 
  -4  14  21     9847.51    10754.03   2666.93 o 
  -2  14  21    17770.38    18465.08   1080.67 o 
   0  14  21      488.44      453.26    754.68 o 
   2  14  21       37.66      -43.11    492.07 o 
   4  14  21      573.54      490.70    482.43 o 
   6  14  21      990.85      879.68    512.04 o 
   8  14  21     2765.21     3825.00    770.30 o 
  -7  15  21        7.26        9.07    570.84 o 
  -5  15  21      323.28      932.45    474.61 o 
  -3  15  21      152.19     1449.17    511.10 o 
  -1  15  21     1372.77     1266.31    851.84 o 
   1  15  21     1524.66     1666.83    859.72 o 
   3  15  21        0.24      415.67    559.38 o 
   5  15  21     1545.94     2290.50    974.51 o 
 -20   0  22      846.02     1091.30    588.67 o 
 -18   0  22    39553.60    39834.38   1842.71 o 
 -16   0  22       14.71      703.44    465.21 o 
 -14   0  22    22071.82    22006.58   1164.09 o 
 -12   0  22    21163.27    20860.32   1044.89 o 
 -10   0  22    16472.41    16208.20    570.52 o 
  -8   0  22    46447.39    44707.67    990.11 o 
  -6   0  22    36932.20    40465.76   1265.20 o 
  -4   0  22    35284.88    35513.71    779.34 o 
  -2   0  22     1754.93     1833.19    373.31 o 
   0   0  22    17505.41    19218.09    921.79 o 
   2   0  22   515101.59   510162.09  10259.72 o 
   4   0  22    90348.93    88679.54   2403.52 o 
   6   0  22      125.32      147.45    172.62 o 
   8   0  22    34165.43    38503.33   1019.87 o 
  10   0  22    67038.52    67848.11   1451.46 o 
  12   0  22     8156.20     9341.82    556.77 o 
  14   0  22      466.59     1351.99    558.92 o 
 -21   1  22     2251.61     1813.86    448.39 o 
 -19   1  22     8380.86     8559.81    723.40 o 
 -17   1  22    47172.46    47392.63   1393.12 o 
 -15   1  22    29952.66    29012.45   1836.82 o 
 -13   1  22       17.68     -193.85    193.85 o 
 -11   1  22    43021.87    43446.48   1483.30 o 
  -9   1  22    46540.87    46020.91    823.44 o 
  -7   1  22    26841.40    27233.71    567.64 o 
  -5   1  22    28884.65    29601.88    505.14 o 
  -3   1  22      331.28      448.33     94.63 o 
  -1   1  22     7224.81     8539.30    447.78 o 
   1   1  22   135288.92   132960.41   2286.85 o 
   3   1  22     3649.73     3822.12    411.33 o 
   5   1  22     2046.12     1869.90    203.56 o 
   7   1  22     5446.83     6327.50    269.99 o 
   9   1  22     8699.80     8175.87    461.24 o 
  11   1  22     2747.13     2772.72    288.53 o 
  13   1  22     1146.01     1844.87    533.87 o 
  15   1  22     2907.39     2168.57    659.13 o 
 -20   2  22      299.62      563.01    369.39 o 
 -18   2  22       10.37      102.56    331.60 o 
 -16   2  22     8970.44     9468.28   1218.41 o 
 -14   2  22      953.70      700.51    286.52 o 
 -12   2  22     7234.04     7157.48    478.50 o 
 -10   2  22      692.47      847.97    147.93 o 
  -8   2  22     6005.19     6350.71    260.61 o 
  -6   2  22     5735.61     5697.96    267.88 o 
  -4   2  22     1075.57      867.95    125.21 o 
  -2   2  22   117364.56   121281.49   2115.34 o 
   0   2  22    46853.23    44903.82   1643.85 o 
   2   2  22    59116.41    59712.24   1486.49 o 
   4   2  22    70612.70    70829.12   1721.23 o 
   6   2  22    53278.56    52113.37   1229.24 o 
   8   2  22     3451.26     3535.13    285.52 o 
  10   2  22    15913.40    15418.26    525.69 o 
  12   2  22     9702.99    10868.62    805.98 o 
  14   2  22      612.25     1379.10    588.74 o 
  16   2  22     3433.54     3296.84    786.79 o 
  18   2  22       28.50     1192.36    664.12 o 
 -21   3  22    18982.12    18316.09   1480.06 o 
 -19   3  22    17328.50    17324.94    922.80 o 
 -17   3  22       44.60       57.66    289.59 o 
 -15   3  22    10706.68    10535.08    658.83 o 
 -13   3  22    84776.63    83670.68   1795.03 o 
 -11   3  22     7897.27     8413.78    392.59 o 
  -9   3  22    11133.27    11303.86    350.62 o 
  -7   3  22       45.85       24.58    130.00 o 
  -5   3  22     5479.61     5692.49    265.69 o 
  -3   3  22    91854.57    93206.61   1305.25 o 
  -1   3  22     8709.96     8684.61    512.17 o 
   1   3  22     3540.34     3497.11    353.24 o 
   3   3  22    37179.79    35765.34   1901.88 o 
   5   3  22    24735.79    23693.65   1891.67 o 
   7   3  22    31434.83    30623.53    913.18 o 
   9   3  22     1053.60     1085.45    221.42 o 
  11   3  22    30496.98    30732.96    779.47 o 
  13   3  22      292.35      641.05    286.17 o 
  15   3  22    14392.62    15091.40   1211.00 o 
  17   3  22     4153.55     2795.02    804.80 o 
  19   3  22    13217.48    13671.92   1317.56 o 
 -20   4  22       80.97      296.53    372.55 o 
 -18   4  22     2268.50     2242.68    459.24 o 
 -16   4  22     2887.81     2739.82    925.34 o 
 -14   4  22     9337.70     8086.79    625.03 o 
 -12   4  22     3080.39     2473.21    352.34 o 
 -10   4  22    11448.94    11208.93    472.52 o 
  -8   4  22    30142.29    31295.79    679.73 o 
  -6   4  22      891.88      717.23    155.82 o 
  -4   4  22     5679.18     4947.58    244.15 o 
  -2   4  22    93477.13    97808.00   1855.75 o 
   0   4  22   148869.16   147323.41   2545.19 o 
   2   4  22     9550.18    10560.48   1572.81 o 
   4   4  22     9211.54     8858.90    512.52 o 
   6   4  22   132406.69   131257.14   2385.67 o 
   8   4  22    32602.96    32468.01    978.38 o 
  10   4  22     1667.70     1544.33    319.92 o 
  12   4  22    17787.16    17847.61    622.81 o 
  14   4  22     4803.50     4125.50    777.49 o 
  16   4  22    13539.36    12575.81   1206.46 o 
  18   4  22      699.83     -228.27    770.86 o 
  20   4  22       88.11     -579.40    595.03 o 
 -21   5  22     7759.25     6020.74   1169.66 o 
 -19   5  22    20276.08    17950.94   1047.48 o 
 -17   5  22     4275.44     4535.69    572.48 o 
 -15   5  22     2729.91     2160.29    396.93 o 
 -13   5  22    19929.05    20357.34    821.10 o 
 -11   5  22    14253.37    13536.42    530.72 o 
  -9   5  22      747.81      681.03    203.75 o 
  -7   5  22     1388.58     1096.77    196.48 o 
  -5   5  22    37309.85    38388.05    808.68 o 
  -3   5  22    13631.75    13816.26    603.65 o 
  -1   5  22      144.82      116.15    207.39 o 
   1   5  22      256.81      115.44    205.52 o 
   3   5  22    53041.02    54263.94   1311.97 o 
   5   5  22    28332.25    27190.16    893.28 o 
   7   5  22    20889.52    19848.33    765.92 o 
   9   5  22     3523.27     3483.41    413.54 o 
  11   5  22    19802.05    21191.56    827.31 o 
  13   5  22       12.75     -269.97    269.97 o 
  15   5  22     8761.83     8527.84   1071.46 o 
  17   5  22     2274.94     1393.28    804.20 o 
  19   5  22    11321.84     9647.90   1187.68 o 
 -20   6  22      313.15      480.88    676.63 o 
 -18   6  22     2511.49     2613.91    499.51 o 
 -16   6  22      946.37      653.70    546.29 o 
 -14   6  22        7.42     -259.61    259.61 o 
 -12   6  22     1328.23     1769.90    410.28 o 
 -10   6  22      382.03      465.69    273.37 o 
  -8   6  22     3716.32     3894.98    305.55 o 
  -6   6  22     1484.27     1284.84    406.94 o 
  -4   6  22     1167.86     1440.21    617.23 o 
  -2   6  22    13008.68    11728.05    599.71 o 
   0   6  22    32816.14    32197.99    976.01 o 
   2   6  22    19312.46    18433.29    735.07 o 
   4   6  22    14274.36    13542.79    649.28 o 
   6   6  22     4001.61     3454.73    419.82 o 
   8   6  22    17104.99    17719.61   1183.17 o 
  10   6  22    11115.37    11793.52    663.49 o 
  12   6  22        0.56     -136.44    387.07 o 
  16   6  22       76.78      538.04    713.79 o 
  18   6  22       96.20       23.58    755.38 o 
 -19   7  22     1234.03     1319.08    505.74 o 
 -17   7  22    27882.38    27578.65   1156.89 o 
 -15   7  22     5564.91     6217.67    659.66 o 
 -13   7  22     3190.11     3579.24    755.30 o 
 -11   7  22    17494.95    17998.62    753.26 o 
  -9   7  22    15747.90    15031.06    536.84 o 
  -7   7  22     6718.14     7078.54    514.09 o 
  -5   7  22    19912.39    19671.62   1704.75 o 
  -3   7  22    13896.68    16053.61    723.14 o 
  -1   7  22      391.78      -25.70    240.14 o 
   1   7  22    59360.28    59653.21   1456.38 o 
   3   7  22     1267.60     1336.51    324.39 o 
   5   7  22     1300.39     1526.11    469.58 o 
   7   7  22    10674.39    11672.65    672.48 o 
   9   7  22      652.98     1051.56    338.30 o 
  11   7  22     5544.48     5689.83    664.97 o 
  13   7  22      499.16      430.06    540.73 o 
 -18   8  22    20567.63    22795.87   1540.63 o 
 -16   8  22      219.02      169.40    381.91 o 
 -14   8  22    11065.80    10264.10   1064.71 o 
 -10   8  22    13380.75    12356.19    998.30 o 
  -8   8  22    12438.48    14134.09    707.26 o 
  -6   8  22     2652.33     3133.02    429.71 o 
  -4   8  22    45594.79    46862.19   1524.58 o 
  -2   8  22        1.56       39.93    252.36 o 
   0   8  22      530.82      692.62    344.85 o 
   2   8  22    83497.47    87908.01   1938.38 o 
   4   8  22    11901.31    13415.25    731.87 o 
   6   8  22     3587.85     3782.53    480.85 o 
   8   8  22    15450.34    14871.26   1645.25 o 
  10   8  22    38997.23    40964.30   2098.90 o 
  12   8  22     3447.41     3235.64    739.85 o 
 -17   9  22    13444.73    12669.94   1243.64 o 
 -15   9  22     3646.86     4258.85    823.37 o 
 -11   9  22     3784.36     3447.12    743.30 o 
  -9   9  22    19545.44    19854.44    871.43 o 
  -7   9  22     1115.67     1194.95    367.62 o 
  -5   9  22    10293.84    11324.77    693.69 o 
  -3   9  22      306.66      597.05    404.73 o 
  -1   9  22     4842.82     5594.94    812.77 o 
   1   9  22    10623.14    10198.54    690.62 o 
   3   9  22     4139.78     4965.86    666.72 o 
   5   9  22      315.22      513.54    316.72 o 
   7   9  22     3613.72     3189.64    483.83 o 
   9   9  22     4256.73     4020.78    530.72 o 
  11   9  22       92.80     -714.79    733.75 o 
  13   9  22     1919.56     1908.74    681.69 o 
 -16  10  22     5143.37     7570.50   1023.09 o 
 -14  10  22     1516.59     1824.94    623.74 o 
 -10  10  22      476.65      674.51    605.71 o 
  -8  10  22    14844.20    16562.77    846.97 o 
  -6  10  22       12.67     -168.50    331.21 o 
  -4  10  22     1011.06      712.00    479.66 o 
  -2  10  22    38517.80    41271.75   1319.54 o 
   0  10  22    18242.00    18492.38    883.58 o 
   2  10  22     2498.43     2129.09   1054.99 o 
   4  10  22     3530.39     3917.36    547.43 o 
   6  10  22    24905.40    25458.62   1064.78 o 
   8  10  22     2778.36     2834.74    501.32 o 
  10  10  22      228.33      194.73    379.88 o 
  12  10  22     3841.24     4823.27    962.76 o 
 -15  11  22     1359.58     1585.14    610.26 o 
 -11  11  22       53.70     -272.74    698.00 o 
  -9  11  22     3533.64     3391.85    866.46 o 
  -7  11  22     4317.49     3903.01    575.26 o 
  -5  11  22     3236.44     2960.48    727.72 o 
  -3  11  22    18290.04    19415.62    956.79 o 
  -1  11  22      170.45     -217.96    369.19 o 
   1  11  22     7242.99     6931.53   1210.42 o 
   3  11  22     9314.75     9538.78    751.75 o 
   5  11  22    11092.67    10968.49    803.62 o 
   7  11  22    10477.11    11576.96    828.09 o 
   9  11  22      378.02      436.21    420.62 o 
  11  11  22    21714.79    21446.10   1519.13 o 
  13  11  22      186.04      804.05    667.96 o 
 -10  12  22        3.34      -50.96    761.22 o 
  -8  12  22    21251.13    21566.60   1438.83 o 
  -6  12  22     4169.79     4332.59    840.07 o 
  -4  12  22     2506.52     3231.67    790.80 o 
  -2  12  22    17293.51    18095.18   1421.75 o 
   0  12  22    26389.33    27489.30   1187.67 o 
   2  12  22       22.43     -188.48    373.32 o 
   4  12  22       10.62      -84.71    503.40 o 
   6  12  22    12553.60    12962.95   1179.17 o 
   8  12  22     6456.78     7305.45   1371.82 o 
  10  12  22       28.19      298.67    460.81 o 
  12  12  22     5074.09     5357.07    946.21 o 
 -11  13  22      185.54      478.31    943.12 o 
  -7  13  22     2267.73     3305.76    896.72 o 
  -5  13  22     1085.51     1232.24    652.16 o 
  -3  13  22       50.81      384.39    607.68 o 
  -1  13  22        4.51     -358.05    634.71 o 
   1  13  22      234.32      -28.31    413.68 o 
   3  13  22     2706.09     2654.47    570.51 o 
   5  13  22     2532.90     3464.98    643.90 o 
   7  13  22      438.11      702.52    477.35 o 
   9  13  22       73.23      493.91    530.56 o 
  11  13  22     7613.92     9962.39   1341.05 o 
 -10  14  22     3070.19     2154.21   1088.11 o 
  -6  14  22     4716.22     3564.98    991.07 o 
  -4  14  22     4245.64     4981.90   1065.79 o 
  -2  14  22       32.20      333.80    727.97 o 
   0  14  22      417.27      376.96    485.52 o 
   2  14  22     2741.18     2254.77    606.13 o 
   4  14  22      729.73      541.16    494.06 o 
   6  14  22      513.10      795.02    516.05 o 
   8  14  22     2182.34     2366.59   1997.94 o 
  -7  15  22      679.30      508.97    656.32 o 
  -5  15  22       33.96     -327.66    720.72 o 
  -3  15  22    12571.29    14954.90   1531.77 o 
  -1  15  22      125.31       15.75    681.99 o 
   1  15  22     5017.97     5609.81    808.99 o 
   3  15  22       24.81      373.78    787.69 o 
   5  15  22     3661.06     4213.71   1157.66 o 
 -21   1  23      924.19      318.66    366.27 o 
 -19   1  23     2855.14     3259.64    512.92 o 
 -17   1  23       14.42      419.73    333.09 o 
 -15   1  23     4005.80     4525.73    477.51 o 
 -13   1  23      173.12      -55.05    217.92 o 
 -11   1  23     1852.59     2344.71    301.62 o 
  -9   1  23     5738.25     5957.61    261.67 o 
  -7   1  23     2407.97     2884.74    186.07 o 
  -5   1  23    21018.69    21888.13    425.76 o 
  -3   1  23     1814.43     2400.64    171.10 o 
  -1   1  23     3300.62     3375.03    413.59 o 
   5   1  23     3067.12     3875.80    367.95 o 
   7   1  23      352.85      444.24    240.64 o 
   9   1  23     5898.11     6003.64    457.71 o 
  11   1  23     6965.94     7088.77    404.40 o 
  13   1  23      948.00      718.73    489.23 o 
 -20   2  23     3931.71     2632.37    547.12 o 
 -18   2  23      355.53      246.33    329.81 o 
 -16   2  23      473.60      315.75    309.43 o 
 -14   2  23     2886.56     3763.41    434.36 o 
 -12   2  23      104.58       -0.17    247.98 o 
 -10   2  23     9087.70     9064.89    320.18 o 
  -8   2  23     6787.88     6658.70    266.29 o 
  -6   2  23     6933.44     7853.65    315.64 o 
  -4   2  23     6321.98     6647.49    602.53 o 
  -2   2  23     1046.58     1799.08    393.42 o 
   0   2  23    62114.81    56463.70   2941.42 o 
   2   2  23     3787.28     2920.47    328.43 o 
   4   2  23    10588.35    10555.38    848.15 o 
   6   2  23     8949.71     8254.04    504.26 o 
   8   2  23     8194.46     8361.95    400.07 o 
  10   2  23     1683.29     1412.01    336.89 o 
  12   2  23       36.18       11.38    187.67 o 
  14   2  23    10800.79    10921.58    987.28 o 
  16   2  23       30.53      374.61    662.64 o 
 -21   3  23     1490.92     1463.39    473.69 o 
 -19   3  23     3387.35     2882.60    508.46 o 
 -17   3  23       35.34     -186.91    274.40 o 
 -15   3  23      263.13      405.14    291.20 o 
 -13   3  23     3247.43     3638.59    586.91 o 
 -11   3  23     4109.41     4229.99    313.47 o 
  -9   3  23      298.67      175.88    153.63 o 
  -7   3  23     7512.92     8308.06    341.52 o 
  -5   3  23    30066.74    29848.53    609.09 o 
  -3   3  23    11158.17    12128.92   1051.26 o 
  -1   3  23     8819.00    10395.00   1868.77 o 
   1   3  23      440.63      301.64    206.06 o 
   3   3  23     3325.01     3459.59    360.50 o 
   5   3  23     4774.69     5323.95    427.22 o 
   7   3  23     3465.32     3647.91    384.78 o 
   9   3  23     6313.00     6402.98    475.35 o 
  11   3  23     3214.96     3290.60    327.60 o 
  13   3  23     7537.53     8498.83    611.60 o 
  15   3  23      419.76      732.47    584.18 o 
  17   3  23      859.74     1794.81    733.43 o 
 -20   4  23       12.13      144.00    377.25 o 
 -18   4  23       16.36      168.09    323.15 o 
 -16   4  23     3208.81     2928.67    464.53 o 
 -14   4  23      141.33       17.74    236.39 o 
 -12   4  23      286.52      -61.75    297.34 o 
 -10   4  23     9170.75     9508.02    351.10 o 
  -8   4  23     5475.48     5806.96    315.32 o 
  -6   4  23      188.38      -20.93    149.63 o 
  -4   4  23     6017.90     5979.32    429.26 o 
  -2   4  23     1000.83     1762.50    481.36 o 
   0   4  23      740.28      668.06    243.63 o 
   2   4  23      754.16      517.09    209.93 o 
   4   4  23     1552.34     1813.53    723.75 o 
   6   4  23      286.31      846.85    272.17 o 
   8   4  23     1107.51     1976.00    337.86 o 
  10   4  23     1159.12      995.55    291.88 o 
  12   4  23     7813.78     7751.69   1189.95 o 
  14   4  23     1196.73      410.29    571.49 o 
  16   4  23     3769.57     3674.55    874.45 o 
  18   4  23      887.70     1712.71    790.97 o 
 -21   5  23     1175.44     4300.17   1070.95 o 
 -19   5  23     2571.95     3185.40   1070.12 o 
 -17   5  23      971.10      930.60    383.77 o 
 -15   5  23     9045.16     8327.01    636.39 o 
 -13   5  23      119.45       10.22    305.13 o 
 -11   5  23      541.46      686.47    215.78 o 
  -9   5  23    25138.93    26205.19    657.66 o 
  -7   5  23    21690.31    22126.77    803.73 o 
  -5   5  23      452.99      686.90    246.26 o 
  -3   5  23    20340.93    19467.94    724.47 o 
  -1   5  23    11565.32     9610.77    538.87 o 
   1   5  23     4396.90     4958.51    436.36 o 
   3   5  23    32658.14    30962.90    956.71 o 
   5   5  23     1618.05     1727.56    671.61 o 
   7   5  23     2528.76     2473.14    374.74 o 
   9   5  23    29781.62    28419.31   1364.25 o 
  11   5  23     2445.24     2145.38    369.26 o 
  13   5  23      360.21      531.98    477.05 o 
  15   5  23     6243.81     6108.06    959.17 o 
  17   5  23      837.81      905.71    735.44 o 
  19   5  23     2701.20     3681.02    758.16 o 
 -20   6  23     2483.02     2357.33    858.45 o 
 -18   6  23     5859.37     5393.34    619.18 o 
 -16   6  23     7752.12     8158.96    673.86 o 
 -14   6  23        5.28      496.38    686.82 o 
 -12   6  23     1595.40     1639.32    345.67 o 
 -10   6  23    26611.36    25559.40    842.40 o 
  -8   6  23       40.10      -10.04    241.05 o 
  -6   6  23     9326.50     8778.37    531.50 o 
  -4   6  23       94.14     -192.71    192.71 o 
  -2   6  23     3872.02     3814.26    517.98 o 
   0   6  23    20815.85    18716.40    754.26 o 
   2   6  23       38.46     -196.42    245.91 o 
   4   6  23     7816.05     6892.46    750.87 o 
   6   6  23     2935.50     3656.98    436.71 o 
   8   6  23     6652.51     6082.36    513.09 o 
  10   6  23    12872.91    12007.17    677.31 o 
  12   6  23     5290.72     4886.01    782.29 o 
  18   6  23     6216.55     8089.52   1149.28 o 
 -19   7  23      837.43     1794.80    627.85 o 
 -17   7  23      841.66      449.64    402.19 o 
 -15   7  23     1687.48     1842.51    718.66 o 
 -13   7  23       18.80      241.27    307.37 o 
 -11   7  23     2044.23     1399.64    540.51 o 
  -9   7  23    21579.45    21433.60    831.02 o 
  -7   7  23     2462.60     2840.87    392.25 o 
  -5   7  23     8027.15     9111.86    779.09 o 
  -3   7  23    17298.04    15613.95    964.04 o 
  -1   7  23     2865.38     1703.03    341.17 o 
   1   7  23    13661.88    13246.56    695.66 o 
   3   7  23     4418.71     4228.97    533.30 o 
   5   7  23       35.14      -39.69    244.74 o 
   7   7  23     3812.70     4140.95    542.37 o 
   9   7  23    10528.98     9905.66    653.59 o 
  11   7  23     1894.90     1780.91    401.02 o 
  13   7  23     2194.77     2409.26    633.85 o 
 -18   8  23     1699.07     2417.08    708.64 o 
 -16   8  23     1984.74     2136.32    665.95 o 
 -14   8  23     7030.23     6977.56    944.85 o 
 -10   8  23     2910.78     2505.13    638.59 o 
  -8   8  23     9046.82     9660.60    811.76 o 
  -6   8  23     1263.27     1296.32    406.39 o 
  -4   8  23      100.83      -92.66    249.63 o 
  -2   8  23     9668.30     9289.96    618.49 o 
   0   8  23     1178.54     1734.90    560.19 o 
   2   8  23       89.09      296.54    295.06 o 
   4   8  23     2520.45     3207.73    457.26 o 
   6   8  23      478.96      269.02    463.20 o 
   8   8  23     1473.69     2075.19    532.80 o 
  10   8  23     5103.75     5864.47    596.68 o 
  12   8  23      881.48     1159.05    594.14 o 
 -17   9  23       39.65      693.45    518.20 o 
 -15   9  23     2679.79     2149.96    635.93 o 
 -11   9  23    12468.56    13585.24   1115.24 o 
  -9   9  23       12.60      131.27    323.76 o 
  -7   9  23     6314.08     5950.24    566.62 o 
  -5   9  23    11436.49    12877.86    741.86 o 
  -3   9  23     2076.49     2578.46    568.40 o 
  -1   9  23     1933.37     1718.62    383.44 o 
   1   9  23     2081.22     1787.75    409.83 o 
   3   9  23      286.89      166.30    304.59 o 
   5   9  23    17830.78    19922.80    903.14 o 
   7   9  23     2474.41     2576.58    540.07 o 
   9   9  23       77.52     -290.61    290.61 o 
  11   9  23     5826.42     5364.05    604.96 o 
  13   9  23     5933.96     6251.70    969.87 o 
 -16  10  23     1636.00     2533.31    642.02 o 
 -14  10  23     8869.87     9202.24   1058.92 o 
 -10  10  23     1028.96      654.29    643.35 o 
  -8  10  23    15257.06    16170.30   1213.21 o 
  -6  10  23     5297.85     5468.20    590.52 o 
  -4  10  23     8699.19     9735.79    700.12 o 
  -2  10  23     3466.96     3528.72    587.33 o 
   0  10  23     3940.74     3786.85   1065.87 o 
   2  10  23     1821.14     1772.46    438.62 o 
   4  10  23     9529.58     9791.02   1034.38 o 
   6  10  23     1419.18      945.92    425.08 o 
   8  10  23     9019.89     9156.25    739.06 o 
  10  10  23        9.60      793.16    409.19 o 
  12  10  23     2429.44     3442.63    817.00 o 
 -11  11  23     9687.08    10161.16   1177.11 o 
  -9  11  23     1519.30      782.60    705.59 o 
  -7  11  23    12886.08    13862.30    861.29 o 
  -5  11  23     5562.54     5898.52    654.57 o 
  -3  11  23    13373.01    14160.32   1510.86 o 
  -1  11  23        5.26      639.65    509.24 o 
   1  11  23      458.53      881.98    409.26 o 
   3  11  23     3458.78     3728.91    576.48 o 
   5  11  23    10757.37    11118.67    814.83 o 
   7  11  23     2396.82     2530.74    533.58 o 
   9  11  23     1343.79      955.54    444.87 o 
  11  11  23     4204.42     4116.05    892.93 o 
  13  11  23     3322.48     2300.49    815.63 o 
 -10  12  23     2999.77     3786.89   1013.15 o 
  -8  12  23     2698.19     4119.91    888.57 o 
  -6  12  23     1202.92      814.75    487.58 o 
  -4  12  23     1129.06      448.07    436.97 o 
  -2  12  23       32.63      403.65    470.08 o 
   0  12  23      342.84      306.66    417.36 o 
   2  12  23     2160.95     2377.82    540.62 o 
   4  12  23     1497.29      725.57    649.20 o 
   6  12  23      586.25      167.80    521.63 o 
   8  12  23      476.68      309.89    447.18 o 
  10  12  23     6158.04     7270.16    771.01 o 
  12  12  23     7151.64     5449.42    993.39 o 
 -11  13  23     1588.18     1539.92   1020.14 o 
  -9  13  23    15660.80    19561.67   1690.86 o 
  -7  13  23    10677.22    11205.10    910.57 o 
  -5  13  23      357.91      123.92    474.96 o 
  -3  13  23     8844.09     8960.54    849.10 o 
  -1  13  23    14904.83    16118.71   1019.58 o 
   1  13  23      718.60     1051.94    507.62 o 
   3  13  23    10401.91    10330.86    881.63 o 
   5  13  23       23.34      -43.86    431.70 o 
   7  13  23     2732.82     3155.62    621.15 o 
   9  13  23     8778.06     8592.45    828.48 o 
  11  13  23     3125.37     3275.34    925.03 o 
 -10  14  23     7822.84     8523.46   1421.47 o 
  -8  14  23      904.53     1009.40    991.14 o 
  -6  14  23     1023.10     2120.22    640.71 o 
  -4  14  23      534.69      363.17    524.79 o 
  -2  14  23      947.99     1007.99    565.08 o 
   0  14  23      655.34      871.81    510.67 o 
   2  14  23        9.67      -96.81    463.97 o 
   4  14  23      249.17      186.71    458.24 o 
   6  14  23      153.78     -370.23    370.23 o 
   8  14  23     1695.10     2405.28   1056.69 o 
  -7  15  23      116.02     -564.65    564.65 o 
  -5  15  23     1760.87     1552.00    919.38 o 
  -3  15  23     7798.86     8396.73   1722.09 o 
  -1  15  23     1153.70     1073.13    612.05 o 
   1  15  23        6.95     -533.40    533.40 o 
 -20   0  24       48.61      383.21    513.52 o 
 -18   0  24     8147.41     9592.02   1003.73 o 
 -16   0  24    68169.55    65378.42   2321.92 o 
 -14   0  24     5774.57     4008.09    611.27 o 
 -12   0  24    13087.61    11671.42    792.85 o 
 -10   0  24     8226.41     8359.76    652.11 o 
  -8   0  24       68.12       34.94    141.93 o 
  -6   0  24   153538.28   162790.28   2605.08 o 
  -4   0  24     2950.45     3453.69    243.81 o 
  -2   0  24        0.75      113.61    228.10 o 
   0   0  24   202795.30   201922.97   4587.86 o 
   2   0  24   132037.36   127747.76   3215.28 o 
   4   0  24    11055.85    11047.82    787.45 o 
   6   0  24     3366.97     2682.87    482.36 o 
   8   0  24    43678.54    42959.74   1594.56 o 
  10   0  24       70.10      -92.60    313.51 o 
  12   0  24      856.21      500.94    397.19 o 
 -21   1  24      170.57     -697.58    892.75 o 
 -19   1  24    17894.25    18506.59    922.59 o 
 -17   1  24    14973.23    14527.33    803.82 o 
 -15   1  24    18888.43    19337.89   1651.57 o 
 -13   1  24     7247.51     7041.01    511.47 o 
 -11   1  24    20380.87    19676.04    697.80 o 
  -9   1  24    42427.77    42160.46    703.80 o 
  -7   1  24     3087.62     2565.05    184.91 o 
  -5   1  24    29498.12    32378.77    548.35 o 
  -3   1  24    33479.14    33898.61    785.74 o 
  -1   1  24       30.67      178.34    191.32 o 
   1   1  24    23055.33    23274.39    893.20 o 
   3   1  24   129525.41   130066.59   6914.21 o 
   5   1  24    48668.65    48142.16   1181.27 o 
   7   1  24      822.10     1176.00    264.75 o 
   9   1  24    10246.61    11136.42    537.36 o 
  11   1  24     5526.69     5250.95    377.06 o 
 -20   2  24    19513.96    18280.64   1139.51 o 
 -18   2  24     4093.78     4136.58    914.51 o 
 -16   2  24      362.05      526.31    331.01 o 
 -14   2  24    24533.93    21630.07    838.35 o 
 -12   2  24    11187.10    10910.26    553.29 o 
 -10   2  24    21283.58    19466.98    464.30 o 
  -8   2  24    15215.35    16392.15    408.17 o 
  -6   2  24    21292.25    22592.04    707.36 o 
  -4   2  24    32861.39    34988.57    654.77 o 
  -2   2  24    27821.58    29574.17   2024.71 o 
   0   2  24    10147.82     8895.22    490.69 o 
   2   2  24    32157.53    32252.35    920.67 o 
   4   2  24    18256.63    18776.45    701.31 o 
   6   2  24     1486.98     1482.87    328.87 o 
   8   2  24    10305.83    11182.75    593.58 o 
  10   2  24     1383.93      753.26    223.99 o 
  12   2  24     1458.44     1279.63    264.93 o 
  14   2  24     2813.24     2788.27    641.40 o 
 -21   3  24     9514.27     9212.74   1503.97 o 
 -19   3  24       10.38     -103.21    315.17 o 
 -17   3  24      111.72      183.85    305.57 o 
 -15   3  24     4695.50     4935.86    515.53 o 
 -13   3  24     1105.26     1214.90    326.65 o 
 -11   3  24     5925.76     6753.67    365.88 o 
  -9   3  24    23447.73    22907.38    783.47 o 
  -7   3  24    18231.58    18956.23    503.99 o 
  -5   3  24    25780.42    25983.24    934.07 o 
  -3   3  24      212.69      167.79    195.67 o 
  -1   3  24   242918.59   248631.64   7495.66 o 
   1   3  24    44034.49    43227.93   1915.93 o 
   3   3  24     8277.10     7467.01    728.05 o 
   5   3  24    52221.73    49892.75   1238.13 o 
   7   3  24    63619.34    60357.36   1411.39 o 
   9   3  24      999.94     1446.09    319.05 o 
  11   3  24    14280.08    13865.29    550.78 o 
  13   3  24      567.44      820.85    432.76 o 
  15   3  24     2452.79     1764.81    672.31 o 
 -20   4  24    17996.02    18140.96   1091.85 o 
 -18   4  24     6815.73     6274.96    890.57 o 
 -16   4  24     5772.67     6228.51    587.29 o 
 -14   4  24     4661.45     5233.32    663.62 o 
 -12   4  24    20741.96    21100.43   1663.73 o 
 -10   4  24     5247.92     5974.05    298.20 o 
  -8   4  24    74191.95    73863.45   1208.02 o 
  -6   4  24     6999.64     6200.10    440.31 o 
  -4   4  24    24465.90    25442.22    814.23 o 
  -2   4  24   119853.98   125268.54   2282.71 o 
   0   4  24    29474.01    29202.21    975.07 o 
   2   4  24     1375.81     1116.80    335.42 o 
   4   4  24    53856.86    52767.46   1299.90 o 
   6   4  24    15873.45    15496.05    685.31 o 
   8   4  24     5207.64     5584.98    478.95 o 
  10   4  24     4041.75     3699.21    428.99 o 
  12   4  24     9044.99     9618.07    509.66 o 
  14   4  24    11180.02    13506.99   1145.18 o 
  16   4  24     2501.44     4087.20    912.53 o 
 -21   5  24     9622.09     5739.05   1269.12 o 
 -19   5  24     3318.28     3120.85    546.57 o 
 -17   5  24      204.18      -37.36    553.92 o 
 -15   5  24     3488.32     3889.83    489.43 o 
 -13   5  24       34.22       43.11    442.30 o 
 -11   5  24      824.14      504.70    215.21 o 
  -9   5  24     1017.41     1089.66    219.45 o 
  -7   5  24     5098.40     5597.21    438.70 o 
  -5   5  24     3697.08     4556.61    417.44 o 
  -3   5  24     6293.22     7196.53    494.34 o 
  -1   5  24    61211.81    60273.07   1400.67 o 
   1   5  24    22989.74    24018.77    843.10 o 
   3   5  24     1260.87     1105.93    289.89 o 
   5   5  24    27757.25    25259.13   1371.44 o 
   7   5  24    12542.84    12578.19    653.36 o 
   9   5  24      284.52      146.96    284.22 o 
  11   5  24     1993.00     1775.29    371.49 o 
  13   5  24        0.57      523.75    451.33 o 
  15   5  24     1853.81     1777.18    732.58 o 
  17   5  24    21303.75    20798.61   1573.06 o 
 -18   6  24     3302.81     3698.41    552.40 o 
 -16   6  24      451.18        6.63    452.38 o 
 -14   6  24     1238.84     1355.44    720.09 o 
 -12   6  24     1042.90      796.76    607.35 o 
 -10   6  24     1853.41      767.35    436.32 o 
  -8   6  24     1944.10     2199.08    355.92 o 
  -6   6  24     4184.98     4498.78    953.17 o 
  -4   6  24    17599.40    16255.88    703.85 o 
  -2   6  24    18855.02    19680.51    865.75 o 
   0   6  24    29800.38    28655.23    937.43 o 
   2   6  24    22872.37    21853.58   1152.37 o 
   4   6  24        8.39       50.21    227.59 o 
   6   6  24     1803.27     1782.94    364.81 o 
   8   6  24     5933.86     6451.30    550.23 o 
  10   6  24     3258.40     2542.23    431.53 o 
  12   6  24     1723.91     2796.69    653.12 o 
 -17   7  24    11021.15    13074.80   1212.84 o 
 -15   7  24     2827.85     2528.79    665.13 o 
 -13   7  24     6365.64     7230.87    888.50 o 
 -11   7  24    25440.19    27610.36   1373.01 o 
  -9   7  24    20063.11    20912.07    825.19 o 
  -7   7  24     1174.59      772.25    305.34 o 
  -5   7  24      672.23      217.84    275.12 o 
  -3   7  24     9593.80     8637.81    586.08 o 
  -1   7  24     1649.29     1304.63    346.96 o 
   1   7  24    13675.22    14606.31    721.49 o 
   3   7  24    45293.07    46656.05   1299.39 o 
   5   7  24     3667.23     4012.60    470.83 o 
   7   7  24     2039.28     1783.61    413.37 o 
   9   7  24     1215.44     1665.79    387.44 o 
  11   7  24      469.86      454.09    325.67 o 
  13   7  24    26420.21    25371.55   1479.46 o 
 -18   8  24     1471.79     2450.00    645.25 o 
 -16   8  24    15986.92    14689.79   1269.58 o 
 -14   8  24       23.54      303.14    480.14 o 
 -10   8  24     6758.92     7701.53    872.21 o 
  -8   8  24      488.90      287.70    306.42 o 
  -6   8  24    69407.59    71501.33   1688.62 o 
  -4   8  24      380.78      227.16    326.62 o 
  -2   8  24     4366.45     3922.95    472.07 o 
   0   8  24    39260.91    38788.10   2449.94 o 
   2   8  24    38366.95    37160.50   1184.98 o 
   4   8  24     6216.17     5652.15    558.65 o 
   6   8  24     1933.17     1978.53    854.22 o 
   8   8  24    44805.24    45243.02   1355.28 o 
  10   8  24     3207.94     3418.07    486.65 o 
  12   8  24     5810.91     5654.71    914.96 o 
 -17   9  24     7005.90     6215.53    973.40 o 
 -15   9  24     2368.97     3473.75    686.07 o 
 -11   9  24    16780.99    18889.32   1321.78 o 
  -9   9  24    14004.89    14013.63    768.36 o 
  -7   9  24     3433.36     4106.47    555.28 o 
  -5   9  24     4092.22     3362.35   1187.11 o 
  -3   9  24    20755.03    20237.54    900.58 o 
  -1   9  24     2850.81     2895.79    452.47 o 
   1   9  24     2063.12     1746.78    402.85 o 
   3   9  24    17084.62    15608.78    839.70 o 
   5   9  24     3699.71     3541.51    494.16 o 
   7   9  24      161.66      -33.90    329.82 o 
   9   9  24      116.23      299.61    368.03 o 
  11   9  24      273.37      294.41    371.46 o 
  13   9  24     2037.54     1358.21    657.20 o 
 -14  10  24     3140.51     3085.27    652.07 o 
 -10  10  24     3178.47     3497.14    819.43 o 
  -8  10  24     1210.12      701.76    399.83 o 
  -6  10  24      804.60      172.93    382.33 o 
  -4  10  24     6055.87     6091.35    759.71 o 
  -2  10  24    10300.93    10583.01   1339.16 o 
   0  10  24     1191.74     1938.97    894.34 o 
   2  10  24     3407.55     3007.16    796.38 o 
   4  10  24    15772.26    16193.04   1968.40 o 
   6  10  24       27.30     -234.98    348.91 o 
   8  10  24      179.04      731.67    609.62 o 
  10  10  24    10338.32    11311.49    822.65 o 
  12  10  24     3468.94     2678.55    767.54 o 
 -11  11  24     4957.97     6087.30   1041.90 o 
  -9  11  24     2743.25     3408.16    889.91 o 
  -7  11  24     7091.17     7469.90    718.91 o 
  -5  11  24      644.10      362.65    416.52 o 
  -3  11  24     1772.13     1333.82    458.55 o 
  -1  11  24    74097.75    73093.26   1926.21 o 
   1  11  24     2040.85     2651.45    576.58 o 
   3  11  24    19794.07    18582.28    991.10 o 
   5  11  24     4619.84     4100.74    594.18 o 
   7  11  24    12863.43    12167.19    866.83 o 
   9  11  24       66.11     -121.27    415.30 o 
  11  11  24     1059.94     1070.38    720.42 o 
  13  11  24     3268.02     4453.58    932.31 o 
 -10  12  24     4765.95     6017.32   1085.64 o 
  -8  12  24     2258.76     1845.23    562.31 o 
  -6  12  24     1647.65     1223.34    526.58 o 
  -4  12  24      549.23      658.93    458.42 o 
  -2  12  24    14439.05    15799.25   2582.71 o 
   0  12  24       71.81      148.95    406.19 o 
   2  12  24       19.73      -99.34    725.64 o 
   4  12  24    13278.95    13019.26    907.98 o 
   6  12  24     4777.88     4672.67    680.49 o 
   8  12  24      664.62     1109.87    481.80 o 
  10  12  24     2935.92     2916.14    600.28 o 
  12  12  24    11033.13    15446.11   1535.23 o 
 -11  13  24     3118.16     4031.74   1126.20 o 
  -9  13  24     2513.77     2300.54   1007.19 o 
  -7  13  24     2344.74     1937.21    604.78 o 
  -5  13  24      572.19      593.91    558.92 o 
  -3  13  24     1193.89     1627.06    577.88 o 
  -1  13  24     5859.54     5276.14    732.30 o 
   1  13  24     2314.70     1271.95    536.30 o 
   3  13  24      511.18     1099.94    517.65 o 
   5  13  24     1796.43     2074.86    978.22 o 
   7  13  24     3060.46     2694.00    612.89 o 
   9  13  24      463.48     1434.97    534.70 o 
 -10  14  24     2432.00     2659.00   1063.05 o 
  -8  14  24      268.57     1305.15    960.91 o 
  -6  14  24     3459.09     3311.47    703.25 o 
  -4  14  24     1262.21     1640.96    629.57 o 
  -2  14  24     3001.24     3603.83    711.00 o 
   0  14  24     3375.29     3685.25    694.39 o 
   2  14  24     7396.79     9470.07   1578.15 o 
   4  14  24        2.79     -204.90    429.07 o 
   6  14  24       25.20      226.81    495.59 o 
   8  14  24     5144.43     8292.25   1348.46 o 
  -7  15  24      134.10      590.90    643.75 o 
  -5  15  24     5094.95     5578.87   1124.80 o 
  -3  15  24     2791.90     2673.99    933.56 o 
  -1  15  24     5888.73     7444.33   1294.26 o 
 -21   1  25       18.92     -353.33    384.45 o 
 -19   1  25      499.57      825.74    359.71 o 
 -17   1  25     3450.23     3225.03    863.13 o 
 -15   1  25       11.67      -11.97    260.99 o 
 -13   1  25     3019.52     2642.14    371.84 o 
 -11   1  25     1751.21     1850.22    293.00 o 
  -9   1  25     4300.96     4631.32    246.75 o 
  -7   1  25     5868.64     6746.20    260.89 o 
  -3   1  25    37342.13    39008.91    697.36 o 
  -1   1  25     6281.94     6530.45    523.17 o 
   1   1  25    34661.66    36943.62   1235.86 o 
   3   1  25     7280.97    10178.45   1691.98 o 
   5   1  25     6450.90     6305.79    555.02 o 
   7   1  25    13831.97    12697.30   1358.52 o 
   9   1  25      132.93      212.17    217.93 o 
  11   1  25      701.70      941.05    279.27 o 
 -20   2  25      227.44      431.86    460.04 o 
 -18   2  25     3817.74     3173.98    512.52 o 
 -16   2  25     1650.86      987.76    361.03 o 
 -14   2  25      976.59     1101.42    311.30 o 
 -12   2  25    17949.00    17038.17    674.21 o 
 -10   2  25     3769.19     4693.11    260.81 o 
  -8   2  25    21487.89    21598.54    478.91 o 
  -6   2  25     1846.98     1939.62    196.62 o 
  -4   2  25    21237.67    20602.37    718.94 o 
  -2   2  25     4301.78     5224.10    407.82 o 
   0   2  25     1270.58      957.20    244.24 o 
   2   2  25    11984.16    11582.44    560.81 o 
   4   2  25     3264.60     3136.55    374.33 o 
   6   2  25    11655.58    13009.73   1457.14 o 
   8   2  25       22.03       25.57    189.69 o 
  10   2  25      890.62     1103.65    242.99 o 
  12   2  25     6348.63     6162.88    423.70 o 
 -21   3  25      843.84      164.43    632.38 o 
 -19   3  25      795.25      535.44    351.81 o 
 -17   3  25      199.12      602.64    354.20 o 
 -15   3  25     3120.87     2471.02    423.70 o 
 -13   3  25     5166.75     5944.24    660.47 o 
 -11   3  25      101.13       45.32    169.49 o 
  -9   3  25       37.85      551.99    153.10 o 
  -7   3  25     3674.22     3775.46    376.90 o 
  -5   3  25      974.42     1387.59    281.89 o 
  -3   3  25     3972.46     3780.97   1213.57 o 
  -1   3  25      587.47     2233.43    469.74 o 
   1   3  25     7748.52     8007.29    552.61 o 
   3   3  25      860.65      746.31    253.08 o 
   5   3  25       69.92      398.95    407.71 o 
   7   3  25     7322.69     6697.16    494.18 o 
   9   3  25     2697.06     2463.87    428.55 o 
  11   3  25       78.14     -155.75    199.94 o 
  13   3  25     4837.12     5283.01    697.76 o 
 -20   4  25        1.51      338.16    521.18 o 
 -18   4  25       32.79      236.18    338.36 o 
 -16   4  25      106.03      660.64    321.29 o 
 -14   4  25     1922.31     1532.07    344.94 o 
 -12   4  25     4457.90     4450.38    747.32 o 
 -10   4  25     3893.23     3927.23    267.56 o 
  -8   4  25     2904.16     3082.74    366.93 o 
  -6   4  25      344.05      240.65    228.68 o 
  -4   4  25     2776.88     2039.24    323.93 o 
  -2   4  25     3397.58     3176.64    373.40 o 
   0   4  25      659.70     1170.40    285.87 o 
   2   4  25    11603.00    12026.54    616.97 o 
   4   4  25     1215.13     1387.52    289.10 o 
   6   4  25     3447.23     3579.60    413.63 o 
   8   4  25     7857.69     8427.19    562.50 o 
  10   4  25     4583.42     5048.61    482.17 o 
  12   4  25     1411.64     1161.96    335.40 o 
  14   4  25       38.91      181.07    528.24 o 
  16   4  25       83.02      229.43    622.43 o 
 -19   5  25       54.90      170.13    374.77 o 
 -17   5  25    15522.05    16818.36    869.83 o 
 -15   5  25     3077.56     3312.53    463.30 o 
 -13   5  25       23.65     -134.37    560.79 o 
 -11   5  25     1959.43     1945.37    362.17 o 
  -9   5  25     3045.60     2729.30    369.85 o 
  -7   5  25     1048.25     1604.08    351.03 o 
  -5   5  25      275.77      464.40    266.33 o 
  -3   5  25     5932.45     5780.01    651.17 o 
  -1   5  25     2932.06     3603.09    419.24 o 
   1   5  25    44473.16    43367.19   2270.80 o 
   3   5  25      669.84      443.52    481.00 o 
   5   5  25     9374.83     8386.79    611.27 o 
   7   5  25      671.97      774.66    290.42 o 
   9   5  25      140.94      129.82    271.67 o 
  11   5  25     4884.39     3896.41    470.44 o 
  13   5  25     1943.95      706.57    516.60 o 
  17   5  25     2593.00     3355.05    790.26 o 
 -18   6  25     5374.07     6459.43    918.52 o 
 -16   6  25     6173.02     5849.59    864.00 o 
 -14   6  25     6920.35     5534.91    815.53 o 
 -12   6  25      606.93      918.08    432.56 o 
 -10   6  25     2974.64     3254.20    593.64 o 
  -8   6  25    15200.16    15942.83    700.24 o 
  -6   6  25      311.34      545.61    286.56 o 
  -4   6  25       66.64      168.63    230.97 o 
  -2   6  25    24203.14    22905.46    839.18 o 
   0   6  25     1034.75      699.05    283.60 o 
   2   6  25    57360.96    51843.70   2012.28 o 
   4   6  25    11820.31    11135.29   1105.87 o 
   6   6  25      139.69      196.49    529.80 o 
   8   6  25     6910.42     8623.96    612.49 o 
  10   6  25    10514.36    12111.52    705.53 o 
  12   6  25       22.65     -429.37    429.37 o 
 -17   7  25    11750.66    12426.23   1192.52 o 
 -15   7  25     3340.98     1313.46    545.72 o 
 -13   7  25     2170.01     2578.89    653.35 o 
 -11   7  25     9754.22    10915.64    949.45 o 
  -9   7  25     4234.59     4619.21    486.06 o 
  -7   7  25     3117.21     3209.70    427.97 o 
  -5   7  25      526.94      818.21    288.54 o 
  -3   7  25     4088.07     4618.13   1064.80 o 
  -1   7  25      402.11      471.39    298.92 o 
   1   7  25    21092.60    20620.39    851.51 o 
   3   7  25       39.59      450.55    270.81 o 
   5   7  25     1876.55     2041.41    390.06 o 
   7   7  25        3.61      292.94    293.26 o 
   9   7  25     8075.33     8229.08    640.63 o 
  11   7  25     6730.96     7086.63    607.84 o 
  13   7  25      967.69     1922.99    616.18 o 
 -16   8  25       29.25      803.92    429.03 o 
 -14   8  25       53.80     -263.06    394.51 o 
 -10   8  25     5751.67     4947.56    774.66 o 
  -8   8  25      995.43     1275.06    371.14 o 
  -6   8  25      171.07      172.41    293.23 o 
  -4   8  25     7947.54     7481.39    589.96 o 
  -2   8  25     1044.00     1192.25    347.57 o 
   0   8  25     9426.37    10131.02    669.80 o 
   2   8  25    10034.99     9935.69    682.55 o 
   4   8  25     3559.76     3147.40    484.35 o 
   6   8  25    21513.40    20156.86    895.97 o 
   8   8  25    15065.26    15416.03    997.60 o 
  10   8  25     2008.02     2208.35    459.17 o 
  12   8  25      774.57     1481.31    644.35 o 
 -15   9  25     4664.33     4724.20    792.88 o 
 -11   9  25     1802.77     2354.38    747.60 o 
  -9   9  25       67.87      111.94    387.95 o 
  -7   9  25     2346.48     1577.58    404.89 o 
  -5   9  25     1166.61     1339.57    402.43 o 
  -3   9  25    10181.31    10459.93    699.37 o 
  -1   9  25     1746.96     1630.80    414.13 o 
   1   9  25     3339.77     3193.39    491.17 o 
   3   9  25     5832.39     5458.77    582.19 o 
   5   9  25     6972.80     6751.61    636.44 o 
   7   9  25    16852.06    16545.49    916.11 o 
   9   9  25     2582.45     2787.93    503.20 o 
  11   9  25        3.39     -110.25    511.84 o 
  13   9  25     3066.74     2302.37    696.92 o 
 -14  10  25      165.72       44.57    374.22 o 
 -10  10  25     9345.95    10353.83   1104.65 o 
  -8  10  25      267.59       86.60    382.18 o 
  -6  10  25     4196.07     3929.98    631.16 o 
  -4  10  25     5666.23     5328.75    591.40 o 
  -2  10  25    11559.18    11014.75   1946.78 o 
   0  10  25     2274.73     2605.46    495.45 o 
   2  10  25      141.90      347.09    337.37 o 
   4  10  25     1630.78     1769.56    444.95 o 
   6  10  25    35673.20    37758.31   4650.86 o 
   8  10  25     3630.66     3833.71    572.09 o 
  10  10  25     4572.40     4946.71    636.22 o 
  12  10  25     2590.29     2694.57    763.18 o 
 -11  11  25     3542.02     3554.71    966.48 o 
  -9  11  25     1132.44      677.42    734.69 o 
  -7  11  25     1580.57     1678.19    490.67 o 
  -5  11  25      641.86      511.16    464.79 o 
  -3  11  25     2833.04     3022.56    538.98 o 
  -1  11  25      105.16      484.10    434.16 o 
   1  11  25      484.98      452.48    431.72 o 
   3  11  25     3769.92     4081.46    586.51 o 
   5  11  25       79.73     -296.28    374.58 o 
   7  11  25     9994.98    10600.88    834.97 o 
   9  11  25      454.06      477.75    431.66 o 
  11  11  25     1239.19     1817.65    755.22 o 
  13  11  25     2391.20     5017.72    893.35 o 
 -10  12  25     8273.86     9337.68   1246.87 o 
  -8  12  25     6033.08     5929.42    725.96 o 
  -6  12  25     2061.32     2094.12    563.45 o 
  -4  12  25       21.94       62.69    438.10 o 
  -2  12  25      264.31      562.81    473.97 o 
   0  12  25      456.35      330.76    431.22 o 
   2  12  25    11546.98    11777.15    961.94 o 
   4  12  25     3944.80     4269.60    660.66 o 
   6  12  25     4689.84     4450.44    655.75 o 
   8  12  25     6261.57     8541.85   1769.04 o 
  10  12  25    13203.25    14357.99   1700.69 o 
  12  12  25     1076.39     1407.95    843.96 o 
 -11  13  25     7772.12     7498.37   1254.19 o 
  -9  13  25    12351.89    13211.62   1478.49 o 
  -7  13  25      731.04      406.44    540.42 o 
  -5  13  25     3976.17     3512.05    680.06 o 
  -3  13  25     3144.20     2373.88    622.80 o 
  -1  13  25      242.64      313.98    462.50 o 
   1  13  25     9807.96    11633.85   1103.67 o 
   3  13  25      711.54      675.04    501.07 o 
   5  13  25      918.47      596.38   1354.27 o 
   7  13  25      422.78     -155.22    960.97 o 
   9  13  25      943.28     1037.67    974.24 o 
  -8  14  25     7294.28     7599.94   1366.14 o 
  -6  14  25      142.85     -499.07    546.96 o 
  -4  14  25        3.72      357.90    532.12 o 
  -2  14  25     7366.05     7943.67    886.34 o 
   0  14  25        4.33     -464.24    464.24 o 
   2  14  25    13088.41    13920.78   1539.50 o 
   4  14  25     3882.05     3191.78    637.84 o 
   6  14  25      419.05      196.49    823.20 o 
  -7  15  25      149.66     1851.27    678.49 o 
  -5  15  25      118.26      326.04    621.51 o 
 -20   0  26     1260.14     1211.59    598.63 o 
 -18   0  26    24313.10    21917.42   1361.77 o 
 -16   0  26     1347.47     2219.50    597.44 o 
 -14   0  26    45088.97    47263.03   1795.91 o 
 -12   0  26    15261.53    14520.54    900.28 o 
 -10   0  26    44914.64    45859.49   1088.96 o 
  -8   0  26    24598.86    22590.93   1010.36 o 
  -6   0  26     2201.74     2150.68    314.96 o 
  -4   0  26   149148.25   154894.02   2563.04 o 
  -2   0  26    35002.17    32985.04    728.29 o 
   0   0  26    56569.90    60389.38   1939.98 o 
   2   0  26    42881.38    42713.65   1556.74 o 
   4   0  26    95849.34    98206.61   2732.72 o 
   6   0  26     1365.88      581.78    356.41 o 
   8   0  26    58094.21    59233.49   2006.55 o 
  10   0  26    16420.53    17558.04   1035.48 o 
  12   0  26     8002.22     8067.30    807.21 o 
 -21   1  26     5773.35     5576.56    713.17 o 
 -19   1  26     1260.75     2016.85    450.78 o 
 -17   1  26      599.86      809.31    366.69 o 
 -15   1  26     3728.47     3338.43    774.75 o 
 -13   1  26     2361.04     1503.53    330.27 o 
 -11   1  26     9809.70     9182.23    648.83 o 
  -9   1  26     2362.11     2514.77    209.49 o 
  -7   1  26    58186.75    58984.95    868.14 o 
  -5   1  26   137680.25   142908.14   1657.68 o 
  -3   1  26    26494.67    29010.57   1088.28 o 
  -1   1  26     6563.20     9044.23    506.00 o 
   1   1  26    76561.29    82073.60   1692.07 o 
   3   1  26       76.72      399.69    317.72 o 
   5   1  26     3760.55     3563.70    393.11 o 
   7   1  26      783.26      788.79    517.00 o 
   9   1  26    19752.79    18872.81    757.24 o 
  11   1  26     4903.31     5319.86    583.35 o 
 -20   2  26     6968.04     6454.58    908.07 o 
 -18   2  26      305.56       28.71    337.61 o 
 -16   2  26      762.79     1161.61    613.59 o 
 -14   2  26      388.42      392.14    262.64 o 
 -12   2  26     8134.87     8548.34    519.90 o 
 -10   2  26     2573.89     2035.62    247.95 o 
  -8   2  26     4762.49     4960.21    255.47 o 
  -6   2  26     3917.04     4795.94    524.69 o 
  -4   2  26     7736.77     8744.78    538.72 o 
  -2   2  26    56459.39    56080.94   1297.34 o 
   0   2  26     2432.89     1975.40    321.72 o 
   2   2  26      379.02      532.30    234.51 o 
   4   2  26     7860.67     7593.67    508.87 o 
   6   2  26    25176.72    24437.24    859.09 o 
   8   2  26     3227.79     2988.55    381.18 o 
  10   2  26    21624.63    21715.98    824.72 o 
  12   2  26    12424.48    13801.05    707.84 o 
 -21   3  26     5532.80     5153.77   1135.39 o 
 -19   3  26     3865.28     4112.25    576.16 o 
 -17   3  26      202.22      206.84    289.96 o 
 -15   3  26     2196.82     1532.93    361.02 o 
 -13   3  26     7285.72     7668.52    674.65 o 
 -11   3  26     4568.63     4761.63    339.15 o 
  -9   3  26   124784.87   124541.23   1567.01 o 
  -7   3  26    20099.31    19582.65    801.98 o 
  -5   3  26     4929.22     5069.43    416.07 o 
  -3   3  26   135142.11   135915.77   2427.53 o 
  -1   3  26    63435.82    63904.30   1432.06 o 
   1   3  26       91.16      185.03    202.40 o 
   3   3  26     1884.44     1784.23    322.17 o 
   5   3  26    39257.27    37471.05   1506.32 o 
   7   3  26      353.34      255.34    418.80 o 
   9   3  26    18340.02    17409.23    751.76 o 
  11   3  26     3464.89     2796.16    396.67 o 
  13   3  26       40.46       79.35    470.09 o 
 -20   4  26    10965.75     9497.73    868.74 o 
 -18   4  26      810.75      676.65    408.05 o 
 -16   4  26     2554.49     2931.29    801.98 o 
 -14   4  26     3625.67     3747.28    785.47 o 
 -12   4  26      676.36      765.48    262.18 o 
 -10   4  26    11111.84    11898.73    689.25 o 
  -8   4  26      147.53      147.33    292.22 o 
  -6   4  26     4872.98     5177.24    679.21 o 
  -4   4  26      569.16      788.58    265.74 o 
  -2   4  26    11727.31    11611.52    586.81 o 
   0   4  26    28081.34    28321.61   1037.81 o 
   2   4  26     7261.81     6693.86    492.67 o 
   4   4  26     9443.22     9209.70    569.48 o 
   6   4  26    48168.66    46617.19   1253.15 o 
   8   4  26     6934.03     6957.05    891.49 o 
  10   4  26    82828.50    82253.25   1829.83 o 
  12   4  26     6449.12     6257.33    635.54 o 
  14   4  26        0.44       16.89    531.89 o 
 -19   5  26      778.40      982.93    533.94 o 
 -17   5  26       89.31      329.23    412.14 o 
 -15   5  26     2330.45     1106.78    498.40 o 
 -13   5  26      970.40     1066.60    473.43 o 
 -11   5  26     4201.03     4751.27    467.45 o 
  -9   5  26    79151.63    82912.23   1732.80 o 
  -7   5  26    73968.78    77200.20   1660.26 o 
  -5   5  26     3171.90     2424.55    360.70 o 
  -3   5  26    30037.24    29906.10    946.39 o 
  -1   5  26    66874.80    69804.09   1833.42 o 
   1   5  26     5402.41     6542.75   1239.41 o 
   3   5  26      288.33      322.76    239.14 o 
   5   5  26     5309.68     5855.65    996.54 o 
   7   5  26    11352.55    11498.83    666.42 o 
   9   5  26     3632.95     4450.00    602.99 o 
  11   5  26      360.52      464.11    478.81 o 
  13   5  26      231.29       42.56    477.99 o 
 -18   6  26     4948.34     3829.72    724.15 o 
 -16   6  26     1251.90      976.02    523.62 o 
 -14   6  26      792.53      468.92    432.23 o 
 -12   6  26      379.98      926.53    481.05 o 
 -10   6  26     6563.41     6300.35    750.95 o 
  -8   6  26     1697.02     1499.65    334.14 o 
  -6   6  26     4607.39     4466.99    518.20 o 
  -4   6  26     3166.06     3940.87    431.90 o 
  -2   6  26    14724.90    14661.95    687.26 o 
   0   6  26      711.13      683.32    286.18 o 
   2   6  26       53.73      229.98    255.40 o 
   4   6  26    10517.00    10392.78   1171.47 o 
   6   6  26       49.42      304.54    270.21 o 
   8   6  26     2815.58     2759.88    444.27 o 
  10   6  26    20575.63    21139.71   1895.34 o 
  12   6  26     4136.13     2591.69    686.31 o 
 -17   7  26      223.75      651.97    453.98 o 
 -15   7  26     1483.49     1094.49    490.38 o 
 -13   7  26     9081.81     8923.67    967.97 o 
 -11   7  26    24724.61    24853.10   1365.66 o 
  -9   7  26      148.94       -4.93    283.97 o 
  -7   7  26     2921.37     2675.77    410.27 o 
  -5   7  26    51870.62    52733.25   3054.19 o 
  -3   7  26    20204.04    19405.45    814.02 o 
  -1   7  26     4609.45     5156.08    498.96 o 
   1   7  26    21274.78    22712.46   1024.19 o 
   3   7  26      810.12      985.26    495.81 o 
   5   7  26    13955.13    13918.51   1474.60 o 
   7   7  26     5002.98     5116.81    550.49 o 
   9   7  26    13579.93    13400.28    772.82 o 
  11   7  26     9179.49    10139.52    706.63 o 
  13   7  26     5922.98     8417.41   1009.44 o 
 -16   8  26     1242.16      973.37    513.16 o 
 -14   8  26    11625.73    13561.58   1178.14 o 
 -10   8  26    23221.25    22990.94   1348.58 o 
  -8   8  26     6930.79     7090.27    588.53 o 
  -6   8  26      401.58      512.28    311.65 o 
  -4   8  26    31408.62    33404.22   1191.60 o 
  -2   8  26     7948.39     9162.37    654.72 o 
   0   8  26    12935.55    12143.53    718.34 o 
   2   8  26     2400.77     1879.21    410.33 o 
   4   8  26    15690.95    15795.18    834.02 o 
   6   8  26    16977.98    17098.05    865.57 o 
   8   8  26    13963.17    13804.44   1266.44 o 
  10   8  26      132.09      132.97    445.43 o 
  12   8  26     4494.34     4404.73    854.00 o 
 -15   9  26      213.00      -49.24    334.97 o 
 -13   9  26     6780.03     5317.22    833.96 o 
 -11   9  26     8213.96     6694.38    933.46 o 
  -9   9  26      638.79      288.91    370.65 o 
  -7   9  26     4827.97     4546.46    611.52 o 
  -5   9  26    24951.81    23084.13    969.00 o 
  -3   9  26     6380.74     6440.06    605.58 o 
  -1   9  26     6546.29     5362.24    575.13 o 
   1   9  26    26833.16    24983.16   1023.60 o 
   3   9  26      815.45      305.63    366.25 o 
   5   9  26      260.35     -210.38    334.40 o 
   7   9  26     2606.72     3340.59    751.95 o 
   9   9  26     8470.91     6834.55    680.75 o 
  11   9  26      521.27      299.85    409.52 o 
  13   9  26     2976.07     4664.92    857.65 o 
 -14  10  26     1246.84     -282.16    368.58 o 
 -10  10  26      150.42      191.65    669.56 o 
  -8  10  26     1713.45     1436.26    465.30 o 
  -6  10  26       28.94      248.29    367.82 o 
  -4  10  26        3.19      113.15    381.02 o 
  -2  10  26    10388.62     9826.03    743.62 o 
   0  10  26     2636.67     2600.57    499.22 o 
   2  10  26     3120.56     2483.81    470.64 o 
   4  10  26      526.84      240.20    386.09 o 
   6  10  26     7895.27     9111.57    950.90 o 
   8  10  26     2491.62     2160.79    520.69 o 
  10  10  26     5102.71     5118.42    710.60 o 
  12  10  26       50.50     -281.04    593.06 o 
 -11  11  26      578.50       75.23    779.94 o 
  -9  11  26    34055.30    35592.80   1939.87 o 
  -7  11  26     1056.21     1508.41    504.48 o 
  -5  11  26     3444.71     4060.17    982.41 o 
  -3  11  26    21233.96    21369.92   1033.21 o 
  -1  11  26     9644.50     8538.40    769.78 o 
   1  11  26     2260.92     2056.16    487.59 o 
   3  11  26      830.98      365.86    365.96 o 
   5  11  26    24798.83    27175.26   1172.39 o 
   7  11  26     2099.65     2215.74    525.37 o 
   9  11  26      361.52      563.56    472.89 o 
  11  11  26     1431.47     2465.40    770.23 o 
  13  11  26      816.85     -547.08    547.08 o 
 -10  12  26     1304.57     1471.25    927.01 o 
  -8  12  26     7362.84     7991.52    801.83 o 
  -6  12  26     1433.69     1208.68    490.36 o 
  -4  12  26     1615.11     1663.52    521.14 o 
  -2  12  26      697.28      119.75    447.87 o 
   0  12  26     4624.81     4084.92    652.63 o 
   2  12  26      940.89      976.59    459.34 o 
   4  12  26     6227.43     5085.40    671.20 o 
   6  12  26     6416.28     7431.32   1203.99 o 
   8  12  26      876.08      274.40    472.13 o 
  10  12  26    12556.16    13664.66   1312.81 o 
 -11  13  26      221.11      178.79    838.63 o 
  -9  13  26     3096.35     3635.66   1102.52 o 
  -7  13  26     1730.84     2485.25    713.60 o 
  -5  13  26        0.73     -473.81    493.14 o 
  -3  13  26     1144.89     1261.97   1101.49 o 
  -1  13  26     6804.17     7284.83   1442.43 o 
   1  13  26     2675.00     2351.63    589.94 o 
   3  13  26      552.01      274.92    499.53 o 
   5  13  26     5653.22     5778.27    739.58 o 
   7  13  26     2055.65     2361.49   1535.24 o 
   9  13  26      141.08     -198.42    781.88 o 
  -8  14  26     1101.60     1675.07    979.37 o 
  -6  14  26      364.34      212.93    565.49 o 
  -4  14  26     8093.11     9846.39    958.77 o 
  -2  14  26      112.92       -7.81    542.34 o 
   0  14  26     4850.51     4551.23    723.36 o 
   2  14  26       43.36     -444.67    444.67 o 
   4  14  26      177.47      306.41    484.43 o 
   6  14  26     3310.55     3606.00   1102.23 o 
 -21   1  27      455.70      757.92    537.92 o 
 -19   1  27      935.27     -331.97    331.97 o 
 -17   1  27     1437.25     1337.57    405.00 o 
 -15   1  27     1146.33     1442.95    335.89 o 
 -13   1  27     1878.27     2501.06    366.83 o 
 -11   1  27    13173.33    13508.10    578.81 o 
  -9   1  27     1355.29     1409.95    182.04 o 
  -7   1  27    12396.21    13233.35    363.95 o 
  -5   1  27    12946.42    15461.83    458.01 o 
  -3   1  27     3341.86     4445.69    432.39 o 
  -1   1  27    39300.97    39259.13   1630.82 o 
   1   1  27     6670.90     7185.87    485.04 o 
   3   1  27    15572.73    16325.80    685.56 o 
   5   1  27    12483.43    11737.05    621.14 o 
   7   1  27     8523.96     8734.69    557.03 o 
   9   1  27    11610.98    11720.80    904.12 o 
  11   1  27       30.01     -141.12    317.26 o 
 -20   2  27     2551.73     3219.69    661.64 o 
 -18   2  27       94.62     -248.67    305.42 o 
 -16   2  27      895.22     1326.32    553.64 o 
 -14   2  27      978.09      823.53    285.90 o 
 -12   2  27     3580.82     4880.59    680.98 o 
 -10   2  27    24189.70    24397.62    546.06 o 
  -8   2  27      422.45      524.72    135.06 o 
  -6   2  27    31124.96    32223.99    915.95 o 
  -4   2  27     2753.00     3717.16    384.08 o 
  -2   2  27    23640.56    27087.78    870.46 o 
   0   2  27      247.35      159.74    220.22 o 
   2   2  27     8710.50     7366.78    740.29 o 
   4   2  27     5690.07     5049.05    602.29 o 
   6   2  27     3462.81     3644.32    462.49 o 
   8   2  27    35960.58    33754.32   1121.89 o 
  10   2  27      504.07      421.89    311.55 o 
  12   2  27     3370.19     3052.30    416.70 o 
 -21   3  27     1858.71      672.42    924.60 o 
 -19   3  27     1001.15      389.00    365.59 o 
 -17   3  27      174.20      245.85    301.35 o 
 -15   3  27      412.33      294.48    279.11 o 
 -13   3  27     1084.61     1240.51    296.65 o 
 -11   3  27     8788.95     9289.66    554.53 o 
  -9   3  27      259.09     1073.03    280.64 o 
  -7   3  27      498.13      562.46    242.93 o 
  -5   3  27     4571.06     5472.14    440.13 o 
  -3   3  27      942.40     1805.23    474.48 o 
  -1   3  27    13442.38    14271.41    647.21 o 
   1   3  27    14743.65    13096.20    626.22 o 
   3   3  27        5.32      -23.31    210.30 o 
   5   3  27     2584.68     2756.82    381.20 o 
   7   3  27     8610.15     8948.90    931.02 o 
   9   3  27      243.58      647.00    287.87 o 
  11   3  27        0.98      120.90    253.30 o 
  13   3  27      892.74      875.24    510.38 o 
 -20   4  27      573.18      848.25    535.46 o 
 -18   4  27      829.06      694.60    510.94 o 
 -16   4  27     3362.69     2089.98    583.38 o 
 -14   4  27     3323.17     3609.98    677.07 o 
 -12   4  27      223.03      650.14    336.51 o 
 -10   4  27     1625.60     2064.56    386.77 o 
  -8   4  27       14.59     -222.82    250.71 o 
  -6   4  27     4587.92     4987.67    442.37 o 
  -4   4  27      629.58      695.76    268.28 o 
  -2   4  27      945.09     1708.43    313.84 o 
   0   4  27       68.04      496.32    282.71 o 
   2   4  27     1910.43     2442.42    371.35 o 
   4   4  27      762.59      800.96    282.10 o 
   6   4  27      817.66     1296.67    320.98 o 
   8   4  27        7.98       30.41    475.98 o 
  10   4  27       79.56      394.01    543.59 o 
  12   4  27     2549.88     1630.65    406.13 o 
 -19   5  27     2002.78     2598.67    640.35 o 
 -17   5  27     1607.53     1533.79    549.47 o 
 -15   5  27    10354.12    11020.37   1008.68 o 
 -13   5  27     2580.02     1378.54    487.07 o 
 -11   5  27      193.34       82.25    253.30 o 
  -9   5  27     2347.01     2867.07    398.14 o 
  -7   5  27    20225.87    19613.42    846.02 o 
  -5   5  27     1345.07     1004.42    285.06 o 
  -3   5  27     2219.46     2078.60    358.70 o 
  -1   5  27      419.42      440.54    272.05 o 
   1   5  27     9433.88     9359.75    592.16 o 
   3   5  27     7786.90     8079.39    653.84 o 
   5   5  27     3793.14     3593.76    455.08 o 
   7   5  27       35.81     -216.12    382.77 o 
   9   5  27     9644.63     9822.79   1318.01 o 
  11   5  27     1219.36     1287.38    381.21 o 
  13   5  27     1421.11      566.28    558.07 o 
 -18   6  27      787.94       84.86    371.47 o 
 -16   6  27    13208.92    13135.10   1151.67 o 
 -14   6  27      863.87      350.48    437.64 o 
 -12   6  27     1005.50     1040.75    467.07 o 
 -10   6  27    28848.99    25776.30   1325.89 o 
  -8   6  27      265.73      158.48    279.20 o 
  -6   6  27    36946.29    35774.89   1079.75 o 
  -4   6  27     6146.86     5740.94    733.43 o 
  -2   6  27     1222.97      793.37    479.67 o 
   0   6  27     5034.09     4823.59    493.36 o 
   2   6  27      642.56      727.73    305.48 o 
   4   6  27     2481.87     2648.69    409.66 o 
   6   6  27     2142.19     1869.34    439.95 o 
   8   6  27    16144.20    15333.48    885.15 o 
  10   6  27     1175.19     1025.60    355.22 o 
  12   6  27     6133.70     6098.71    894.50 o 
 -17   7  27      230.60      136.19    427.99 o 
 -15   7  27     1536.58     1318.75    524.00 o 
 -13   7  27     2987.12     2390.72    641.49 o 
 -11   7  27      561.77      634.40    583.03 o 
  -9   7  27     3506.34     3647.02    469.59 o 
  -7   7  27     1670.67     1731.34    373.43 o 
  -5   7  27     2592.08     1889.46    366.45 o 
  -3   7  27      847.16     1159.58    340.01 o 
  -1   7  27      459.14      766.75    310.19 o 
   1   7  27    17240.65    17363.59    793.71 o 
   3   7  27    18349.71    17758.13   1036.67 o 
   5   7  27     1953.08     2184.51    572.55 o 
   7   7  27     5218.51     6071.43    689.31 o 
   9   7  27    23970.03    22954.78   1233.86 o 
  11   7  27       66.56      437.25    349.08 o 
  13   7  27       84.75       76.65    521.75 o 
 -16   8  27     2636.80     2884.88    639.25 o 
 -14   8  27     3208.36     4564.71    761.20 o 
 -10   8  27      924.98      768.16    541.44 o 
  -8   8  27       17.59     -248.07    285.43 o 
  -6   8  27      408.56      287.98    322.22 o 
  -4   8  27     4776.24     4809.35    523.44 o 
  -2   8  27     7161.98     7738.70    619.39 o 
   0   8  27      691.78      196.22    295.06 o 
   2   8  27       42.89     -190.52    269.16 o 
   4   8  27     2162.69     1710.53    396.62 o 
   6   8  27      942.81     1254.68    398.19 o 
   8   8  27     1044.52     1245.60    393.96 o 
  10   8  27     2064.72     1297.61   1019.80 o 
  12   8  27      786.44      460.24    546.49 o 
 -15   9  27     1482.12      788.27    459.94 o 
 -13   9  27      472.19     -157.42    345.21 o 
 -11   9  27    10627.48    10644.98   1093.86 o 
  -9   9  27        3.03      376.95    392.05 o 
  -7   9  27     2919.62     2892.60    512.04 o 
  -5   9  27     4479.68     5256.67    895.00 o 
  -3   9  27        1.19     -126.45    305.97 o 
  -1   9  27    40608.71    41627.62   1344.90 o 
   1   9  27    13764.39    13297.74    818.06 o 
   3   9  27      663.43      451.90    347.53 o 
   5   9  27    17164.29    16427.69    898.56 o 
   7   9  27    17277.95    18545.79    960.72 o 
   9   9  27      405.02      559.77    400.08 o 
  11   9  27      726.57     1177.33    455.69 o 
  13   9  27     4492.06     6598.14   1051.51 o 
 -14  10  27     6700.13     6301.88    915.87 o 
 -10  10  27      264.89      705.77    700.43 o 
  -8  10  27      382.82     -240.55    361.37 o 
  -6  10  27     1632.68     1395.56    466.38 o 
  -4  10  27     4280.52     4473.38    599.08 o 
  -2  10  27    13004.46    13538.39    863.15 o 
   0  10  27     1594.35      586.84    401.05 o 
   2  10  27     1607.48     1229.22    608.47 o 
   4  10  27     3224.02     2602.52    513.17 o 
   6  10  27      702.86     1074.57    436.00 o 
   8  10  27     9813.45     9284.14    776.05 o 
  10  10  27        0.47      381.51    428.27 o 
  12  10  27      822.77      786.85    617.70 o 
 -11  11  27     4311.75     5821.12   1112.53 o 
  -9  11  27       26.01      320.01    759.36 o 
  -7  11  27        2.73      297.77    435.37 o 
  -5  11  27     2240.06     2249.75    643.41 o 
  -3  11  27      937.07      633.40    748.76 o 
  -1  11  27    26287.84    29469.28   1230.96 o 
   1  11  27     2979.01     2907.48    549.02 o 
   3  11  27     1563.59     1909.08    461.44 o 
   5  11  27    13063.33    13287.08   1895.23 o 
   7  11  27    17701.80    17490.23   1024.07 o 
   9  11  27     5621.19     4956.45    752.18 o 
  11  11  27       36.48     -546.65    546.65 o 
  13  11  27      528.51     -110.21    848.41 o 
 -10  12  27     4158.80     4446.46   1132.34 o 
  -8  12  27     1323.91     1462.83    579.34 o 
  -6  12  27     2816.74     3285.29    625.22 o 
  -4  12  27     2214.68     2097.79    546.21 o 
  -2  12  27       22.26      222.03    461.03 o 
   0  12  27      280.36      754.27    460.98 o 
   2  12  27     3461.32     3380.97    939.77 o 
   4  12  27      400.74       42.68    400.67 o 
   6  12  27      933.48      775.81    510.20 o 
   8  12  27       10.48       38.34    472.31 o 
  10  12  27      220.93      707.07    539.96 o 
 -11  13  27     1314.89     1253.93    892.37 o 
  -9  13  27     3403.54     3515.79   1029.47 o 
  -7  13  27     9750.72    11461.58    969.45 o 
  -5  13  27      391.80      570.37    535.86 o 
  -3  13  27     2921.27     2786.04    625.04 o 
  -1  13  27      819.31     1221.16    557.82 o 
   1  13  27     3593.11     3977.52    682.68 o 
   3  13  27    14792.00    16443.65   1445.15 o 
   5  13  27      695.77      607.70    481.91 o 
   7  13  27     3006.99     3608.75    657.06 o 
   9  13  27    18207.88    20936.84   1775.38 o 
  -6  14  27     6893.76     8151.54    919.03 o 
  -4  14  27      153.73      413.73    565.71 o 
  -2  14  27     2517.37     2322.96    683.32 o 
   0  14  27     2673.18     3297.37   1028.68 o 
   2  14  27     2909.47     1923.22    643.93 o 
   4  14  27      984.40     1246.90    901.52 o 
 -20   0  28      181.77       34.72    654.02 o 
 -18   0  28    16174.06    15086.43   1191.87 o 
 -16   0  28     3110.28     4944.77    733.24 o 
 -14   0  28    11274.80    10479.20    896.35 o 
 -12   0  28   113878.73   118153.79   3142.87 o 
 -10   0  28     9504.42    10853.86    528.52 o 
  -8   0  28     3319.12     3041.31    308.06 o 
  -6   0  28   114416.72   118275.88   2047.38 o 
  -4   0  28   128051.53   128519.43   3306.07 o 
  -2   0  28     1365.62     1588.50    416.72 o 
   0   0  28       13.32      193.39    284.26 o 
   2   0  28    34735.76    34728.51   1440.99 o 
   4   0  28    19325.29    17940.52   1038.08 o 
   6   0  28    26950.04    26483.66   1283.84 o 
   8   0  28    12284.30    13814.80    967.50 o 
  10   0  28     1457.87     1275.10    485.34 o 
  12   0  28    21194.99    20361.00   1195.76 o 
 -21   1  28      439.69     -806.47    806.47 o 
 -19   1  28     1323.84     1991.23    452.15 o 
 -17   1  28     1174.50     1168.03    474.16 o 
 -15   1  28     1148.68      940.42    325.89 o 
 -13   1  28    12219.06    11855.00    603.42 o 
 -11   1  28     1522.80     1512.39    279.51 o 
  -9   1  28        1.02      210.66    128.73 o 
  -7   1  28    23777.40    25992.29    801.12 o 
  -5   1  28    10496.17    10915.89    395.23 o 
  -3   1  28    38628.23    40168.85   1091.20 o 
  -1   1  28      483.02     1239.59    321.81 o 
   1   1  28    18066.34    18373.24    731.10 o 
   3   1  28    13296.40    12476.04    605.06 o 
   5   1  28     7351.53     6242.06    745.94 o 
   7   1  28    53287.43    50689.25   2082.85 o 
   9   1  28    20560.63    21407.36    847.38 o 
  11   1  28     4177.39     3712.20    451.96 o 
 -20   2  28      172.23       61.45    898.31 o 
 -18   2  28        3.36     -299.72    445.29 o 
 -16   2  28     3456.52     3389.73    475.96 o 
 -14   2  28     3761.12     3344.34    417.36 o 
 -12   2  28    14620.87    15862.87   1250.29 o 
 -10   2  28    34558.20    35976.01    818.46 o 
  -8   2  28    23118.59    24091.43    633.97 o 
  -6   2  28    10120.49    11088.79    418.83 o 
  -4   2  28    58199.96    61171.31   2356.61 o 
  -2   2  28    94749.31    99259.83   1968.25 o 
   0   2  28       42.78      493.68    241.16 o 
   2   2  28     8933.80     8372.59    537.37 o 
   4   2  28      142.42       39.64    216.82 o 
   6   2  28      385.67      742.66    270.73 o 
   8   2  28      681.85      879.11    298.84 o 
  10   2  28    11252.60    12909.62    680.03 o 
  12   2  28     3286.03     3151.94    442.96 o 
 -19   3  28      921.71     1190.99    567.90 o 
 -17   3  28     6801.69     5549.31    858.56 o 
 -15   3  28     2190.07     2496.92    600.41 o 
 -13   3  28       80.71      275.95    364.96 o 
 -11   3  28    10638.62    11306.37    595.49 o 
  -9   3  28    12294.51    12865.69    513.30 o 
  -7   3  28     5507.86     5486.56    451.35 o 
  -5   3  28      395.56      349.99    236.07 o 
  -3   3  28      508.16      615.27    257.82 o 
  -1   3  28     1731.69     1760.21    314.81 o 
   1   3  28       77.71       85.99    245.89 o 
   3   3  28    17918.02    17214.26    729.36 o 
   5   3  28      185.70      346.98    257.51 o 
   7   3  28      162.55       67.40    260.79 o 
   9   3  28    17084.66    16024.67    750.33 o 
  11   3  28    29044.94    27405.16   1586.73 o 
  13   3  28     1956.85     1717.50    571.79 o 
 -18   4  28      476.86      -52.23    412.64 o 
 -16   4  28    10220.33     9759.63    968.36 o 
 -14   4  28     6111.22     5484.54    757.32 o 
 -12   4  28     6101.68     5383.29    685.84 o 
 -10   4  28    21280.63    20789.19    641.01 o 
  -8   4  28    76095.95    77068.69   1656.12 o 
  -6   4  28    17766.23    17956.87    728.62 o 
  -4   4  28    11294.96    11304.89    610.04 o 
  -2   4  28    74401.74    74267.58   1648.06 o 
   0   4  28    30293.18    28007.68    935.59 o 
   2   4  28    32966.54    33062.23   1021.56 o 
   4   4  28     4179.09     3621.53    435.22 o 
   6   4  28     8871.62     8351.25    581.38 o 
   8   4  28    14009.00    14252.72    732.95 o 
  10   4  28    16625.96    16186.43    777.32 o 
  12   4  28     2922.22     2070.66    403.60 o 
 -19   5  28       39.47     -482.49    482.49 o 
 -17   5  28     4017.92     3601.44    703.32 o 
 -15   5  28        6.04       63.69    378.07 o 
 -13   5  28        5.85     -294.77    294.77 o 
 -11   5  28     7939.04     8162.93    579.70 o 
  -9   5  28    18246.26    19224.69    783.88 o 
  -7   5  28     4984.07     5721.67    489.09 o 
  -5   5  28       26.80      443.32    264.01 o 
  -3   5  28     5017.87     5308.13    488.79 o 
  -1   5  28     1276.96     1789.97    355.79 o 
   1   5  28     7235.87     7243.23    550.42 o 
   3   5  28     9662.27     9649.35   1187.55 o 
   5   5  28     4273.48     4273.21    472.72 o 
   7   5  28     4326.96     4314.40    549.06 o 
   9   5  28    23429.34    24077.32   1555.76 o 
  11   5  28    23453.57    23692.50    954.27 o 
  13   5  28     1569.77     1770.89    581.56 o 
 -18   6  28     1334.82     1180.69    512.47 o 
 -16   6  28      220.37       93.03    408.72 o 
 -14   6  28     9111.96     7996.43    916.02 o 
 -12   6  28    32487.71    34214.39   1611.75 o 
 -10   6  28    15032.45    15236.44   1075.58 o 
  -8   6  28     3623.25     4101.29    461.26 o 
  -6   6  28     8940.66    10915.07   1354.51 o 
  -4   6  28    57583.04    57079.19   1453.01 o 
  -2   6  28    11528.24     9971.38    623.07 o 
   0   6  28     5024.04     4481.58    490.78 o 
   2   6  28      602.64       60.89    267.17 o 
   4   6  28      219.49      537.79    312.21 o 
   6   6  28     6592.57     6074.55    568.48 o 
   8   6  28     1520.39     1415.73    449.48 o 
  10   6  28     1267.30     1630.12    401.00 o 
  12   6  28     4101.49     4398.35    817.47 o 
 -17   7  28     3250.57     3636.36    697.43 o 
 -15   7  28     1361.38     2783.69    654.69 o 
 -13   7  28     6968.19     6217.91    837.19 o 
 -11   7  28     7947.97     6819.36    839.32 o 
  -9   7  28       96.79       51.53    310.30 o 
  -7   7  28    22356.83    23470.69    973.77 o 
  -5   7  28        7.30       41.31    266.80 o 
  -3   7  28    31623.71    29016.33   1035.48 o 
  -1   7  28     6633.82     5420.83    665.08 o 
   1   7  28    18188.33    16093.97    782.05 o 
   3   7  28    10369.09     9693.45    665.50 o 
   5   7  28     4333.30     4404.14    912.47 o 
   7   7  28    60679.02    61124.66   1631.91 o 
   9   7  28    21166.05    19597.56    900.10 o 
  11   7  28        1.47      329.49    346.29 o 
  13   7  28    13799.93    14466.82   1289.46 o 
 -16   8  28     1102.46     1329.33    485.64 o 
 -14   8  28     1729.50     1683.72    550.24 o 
 -10   8  28     9960.95     8606.45    957.58 o 
  -8   8  28      654.65      462.65    341.49 o 
  -6   8  28    18491.40    16459.72   1112.92 o 
  -4   8  28    49484.91    46459.04   1360.02 o 
  -2   8  28      469.30      190.36    289.61 o 
   0   8  28      617.48      725.50    333.12 o 
   2   8  28    10533.36    10420.30   1107.39 o 
   4   8  28     5878.74     6268.34    613.33 o 
   6   8  28     9415.64     9265.68    720.09 o 
   8   8  28     2315.70     1756.49    561.36 o 
  10   8  28        5.78      153.66    514.98 o 
  12   8  28     6658.43     5916.19   1018.17 o 
 -15   9  28      299.07      674.98    429.52 o 
 -13   9  28     1221.20     1069.15    507.50 o 
 -11   9  28        0.60      447.75    642.91 o 
  -9   9  28      156.50      381.35    401.99 o 
  -7   9  28     3211.29     3000.63    516.96 o 
  -5   9  28      143.77     -186.61    336.67 o 
  -3   9  28      581.98      445.35    360.46 o 
  -1   9  28     4851.54     5041.49    766.75 o 
   1   9  28     5225.62     5586.44    603.20 o 
   3   9  28     1527.92     1206.18    404.46 o 
   5   9  28       82.75      -10.67    371.34 o 
   7   9  28    16021.05    15849.20   2084.42 o 
   9   9  28    20010.80    19570.18   1000.82 o 
  11   9  28     1061.21      952.07    476.75 o 
  13   9  28     1381.69     2111.01    746.03 o 
 -14  10  28       44.53       12.36    336.93 o 
 -10  10  28    14304.29    11753.88   1213.38 o 
  -8  10  28     9176.39     9864.21    769.69 o 
  -6  10  28      451.00      311.84    404.07 o 
  -4  10  28     1883.78     1678.70    468.39 o 
  -2  10  28    18683.07    19075.11   2002.82 o 
   0  10  28       11.65       79.44    376.98 o 
   2  10  28       13.43      217.24    405.72 o 
   4  10  28     4725.36     4135.04   1026.26 o 
   6  10  28     1301.63     1270.13    449.27 o 
   8  10  28     1005.87      676.41    436.69 o 
  10  10  28      508.33      700.90    486.18 o 
  12  10  28      189.66       92.32    561.73 o 
 -11  11  28     6535.33     5593.19   1089.35 o 
  -9  11  28      817.97      950.19    822.56 o 
  -7  11  28     5574.63     4645.52    678.75 o 
  -5  11  28       21.64     -324.90    467.74 o 
  -3  11  28     8376.12     8246.39    776.43 o 
  -1  11  28     2269.64     2767.97    577.75 o 
   1  11  28       99.15      289.38    546.98 o 
   3  11  28     7127.69     6572.11   1144.63 o 
   5  11  28     2045.69     1740.27    508.73 o 
   7  11  28      770.82     1490.72    503.83 o 
   9  11  28     3216.57     2977.61    847.75 o 
  11  11  28     7145.93     7083.22   1081.00 o 
 -10  12  28     4911.69     5163.83   1139.26 o 
  -8  12  28     6409.64     5610.84    774.23 o 
  -6  12  28      116.04       90.78    454.79 o 
  -4  12  28      187.33       22.95    480.44 o 
  -2  12  28    21796.12    23449.20   1186.94 o 
   0  12  28     3919.82     4979.11    710.75 o 
   2  12  28     3527.51     3870.36    666.87 o 
   4  12  28     3273.71     3065.37    626.93 o 
   6  12  28     7343.94     7718.73    792.03 o 
   8  12  28     1829.08     2081.74    567.07 o 
  10  12  28     1552.43      650.44    542.07 o 
 -11  13  28      539.42     1467.36   1010.44 o 
  -9  13  28     4724.36     5921.89   1232.95 o 
  -7  13  28       57.28     -511.23    511.23 o 
  -5  13  28     1899.29     1933.57    678.54 o 
  -3  13  28     1807.34     1277.65    573.81 o 
  -1  13  28     1858.85     1899.32   1076.08 o 
   1  13  28      502.84      797.57    519.83 o 
   3  13  28     1255.85     1266.58    564.18 o 
   5  13  28     2661.42     2800.63    610.31 o 
   7  13  28     2481.41     2443.27   1016.68 o 
   9  13  28     1321.63     2843.65   1266.01 o 
  -6  14  28     2894.30     1957.50    912.12 o 
  -4  14  28     1529.37     1018.07    642.77 o 
  -2  14  28       52.95      631.98    572.15 o 
   0  14  28     1071.17      788.76    619.93 o 
 -21   1  29        8.22     -801.17    801.17 o 
 -19   1  29     3684.27     4052.09    541.09 o 
 -17   1  29      606.91      321.41    521.39 o 
 -15   1  29      658.05     1182.46    349.42 o 
 -13   1  29     2397.40     2709.34    360.83 o 
 -11   1  29       87.49      347.68    222.46 o 
  -9   1  29    12520.35    12545.68    532.90 o 
  -7   1  29      145.93        1.98    145.12 o 
  -5   1  29    17792.88    20390.79    545.10 o 
  -3   1  29     5506.51     6826.48    679.41 o 
  -1   1  29     2486.80     2685.20    358.40 o 
   1   1  29    12417.41    12916.07    627.86 o 
   3   1  29     1100.24     1404.68    446.09 o 
   5   1  29     3634.24     3778.50    424.66 o 
   7   1  29     5595.65     5633.37    502.12 o 
   9   1  29    14054.47    13202.31    703.00 o 
  11   1  29     5110.03     5333.67    530.22 o 
 -20   2  29       57.03     -409.01    409.01 o 
 -18   2  29     7959.94     7934.55    946.43 o 
 -16   2  29      386.09      734.57    503.68 o 
 -14   2  29     6607.02     6988.77    768.00 o 
 -12   2  29     9283.48    10127.32    811.18 o 
 -10   2  29    20145.17    19586.38    602.39 o 
  -8   2  29     9371.92     9727.43    419.39 o 
  -6   2  29     2806.35     3070.63    265.55 o 
  -4   2  29     7135.85     6465.56    491.84 o 
  -2   2  29      498.51     1982.92    328.37 o 
   0   2  29    27320.70    28795.53   1249.20 o 
   2   2  29     1142.84      617.53    251.94 o 
   4   2  29      123.65      -90.30    292.55 o 
   6   2  29    43966.43    40300.70   1548.20 o 
   8   2  29      695.67     1226.85    349.93 o 
  10   2  29    20781.74    19549.84    830.25 o 
  12   2  29       17.35      365.41    323.04 o 
 -19   3  29     2807.36     2587.73    714.40 o 
 -17   3  29      916.49      943.97    514.09 o 
 -15   3  29       32.15      503.14    375.02 o 
 -13   3  29     5436.39     5575.23    702.10 o 
 -11   3  29      104.14       41.16    296.60 o 
  -9   3  29    10234.69    10659.68    463.94 o 
  -7   3  29      410.50      610.61    651.70 o 
  -5   3  29     1275.92     1321.81    309.43 o 
  -3   3  29     5341.39     5177.49    487.47 o 
  -1   3  29     2255.93     2147.07    831.14 o 
   1   3  29     2128.53     1572.65    337.33 o 
   3   3  29     1735.39     1447.61    619.72 o 
   5   3  29       60.52        4.04    245.39 o 
   7   3  29     3980.86     3906.95    457.62 o 
   9   3  29     5105.63     5689.39    525.38 o 
  11   3  29      799.45      385.38    386.20 o 
  13   3  29        6.64      515.65    501.08 o 
 -18   4  29       28.75     -119.86    403.07 o 
 -16   4  29      631.52      639.71    454.55 o 
 -14   4  29     3603.00     3667.53    644.81 o 
 -12   4  29     1449.73     1879.03    509.46 o 
 -10   4  29      421.52     1151.84    325.23 o 
  -8   4  29     1356.63     1464.64    334.41 o 
  -6   4  29     1535.55     1833.59    337.79 o 
  -4   4  29      517.46      955.86    291.39 o 
  -2   4  29      607.17     1119.08    362.95 o 
   0   4  29      925.50      748.81    659.99 o 
   2   4  29     3705.16     3976.69    456.32 o 
   4   4  29    22217.68    20222.62    819.71 o 
   6   4  29     1234.59     1676.85    345.75 o 
   8   4  29     1822.07     2555.76    430.17 o 
  10   4  29       25.87      -72.49    434.67 o 
  12   4  29      493.92      700.33    338.48 o 
 -19   5  29      548.96      993.59    625.80 o 
 -17   5  29     4925.55     5102.96    806.50 o 
 -15   5  29     5691.69     6255.20    824.98 o 
 -13   5  29      217.74      264.59    383.98 o 
 -11   5  29      153.59      630.36    298.65 o 
  -9   5  29     6243.03     6575.95    731.47 o 
  -7   5  29     3360.36     3364.31    425.75 o 
  -5   5  29    17072.01    17216.78    746.72 o 
  -3   5  29     1175.52     1288.95    332.02 o 
  -1   5  29      188.41      798.88    288.17 o 
   1   5  29    20596.11    20850.37    842.15 o 
   3   5  29      821.25     1072.05    323.06 o 
   5   5  29     9669.45     8374.47   1106.99 o 
   7   5  29      628.36      477.85    305.81 o 
   9   5  29     2092.82     2151.67    602.46 o 
  11   5  29     1918.07     2223.45    749.21 o 
  13   5  29     2621.01     2934.86    738.90 o 
 -18   6  29     5251.74     4846.96    796.78 o 
 -16   6  29      950.17      797.26    428.44 o 
 -14   6  29    11597.33    14514.38   1150.48 o 
 -12   6  29        4.74      928.41    427.62 o 
 -10   6  29     5069.76     4604.26    729.77 o 
  -8   6  29     6488.69     5799.66    525.92 o 
  -6   6  29      638.01      765.84    305.81 o 
  -4   6  29     5772.89     5775.96    523.52 o 
  -2   6  29     1831.11     1141.54    333.70 o 
   0   6  29     2056.04     1590.22    353.31 o 
   2   6  29    19007.99    18913.66    850.34 o 
   4   6  29    20203.24    19611.96    863.82 o 
   6   6  29      367.38      121.25    281.49 o 
   8   6  29      996.33     1216.10    393.20 o 
  10   6  29     4583.05     4032.99    806.56 o 
  12   6  29     2690.56     2849.73    718.07 o 
 -17   7  29     6600.07     5262.54    808.82 o 
 -15   7  29     3157.96     3426.76    686.55 o 
 -13   7  29       22.38      185.58    367.93 o 
 -11   7  29     1236.84     1568.38    643.68 o
[truncated: 114,252 more chars]
